# Supplementary material for: The Mediating Role of Stress Perception in Pathways Linking Achievement Goal Orientation and Depression in Chinese Medical Students
Source: Front Psychol. 2021 Feb 19;12:614787. doi: 10.3389/fpsyg.2021.614787 (PMC7934623; doi:10.3389/fpsyg.2021.614787)
Supplement: Supplementary file 2 [file Table_1.XLSX]

## Sheet: Sheet1
BH	Sex	Age	EG	Ca	AP	FT	FI	GAP	SP1	SP2	SP3	SP4	SP5	SP6	SP7	SP8	SP9	SP10	SP11	AGO1	AGO2	AGO3	AGO4	AGO5	AGO6	AGO7	AGO8	AGO9	AGO10	AGO11	AGO12	AGO13	AGO14	AGO15	AGO16	AGO17	AGO18	AGO19	AGO20	AGO21	AGO22	AGO23	AGO24	AGO25	AGO26	AGO27	AGO28	AGO29	CESD1
1	0	19	0	1	2	1	1	1	4	3	5	2	3	2	3	2	3	2	2	4	1	2	4	3	1	5	1	2	4	2	2	2	4	1	2	3	2	1	2	1	4	4	1	3	3	2	3	1	0
2	0	22	0	0	2	1	3	0	4	3	4	2	1	1	2	2	2	1	1	4	4	5	3	5	4	4	4	5	5	5	5	5	5	2	2	4	3	3	3	2	5	4	5	5	5	4	3	4	1
3	0	21	1	0	4	1	1	1	3	2	4	3	3	4	4	3	4	2	4	4	3	4	4	3	4	4	3	4	4	4	3	4	4	2	4	5	3	4	2	2	3	4	2	4	3	4	4	2	0
4	0	21	0	0	3	1	4	0	4	2	2	3	2	2	2	3	3	3	4	4	2	5	3	3	2	3	3	3	2	4	2	2	5	2	1	3	2	1	3	2	3	5	1	1	1	4	2	1	2
5	0	21	0	0	4	1	4	0	5	5	5	2	2	1	1	2	1	3	2	4	2	4	3	4	4	4	1	5	5	3	5	5	1	1	1	2	4	1	2	1	4	4	5	5	5	3	2	4	0
6	1	20	0	0	3	1	2	1	3	1	2	3	3	2	3	3	3	1	3	4	2	5	3	5	3	5	2	4	2	4	3	4	4	4	3	2	4	2	4	2	3	3	4	4	3	3	2	2	1
7	0	19	1	0	4	1	3	0	4	5	4	2	2	2	2	2	4	2	2	3	4	5	5	5	5	5	5	5	3	5	5	5	5	5	5	5	1	5	1	5	1	5	5	5	5	5	5	5	2
8	1	21	0	0	3	1	3	1	4	3	4	2	2	2	2	3	2	2	3	5	4	3	5	5	3	5	5	5	5	5	5	5	5	1	1	5	5	3	5	3	5	5	5	5	5	4	4	5	1
9	1	19	0	0	4	1	2	1	4	5	4	2	2	2	2	2	4	3	1	2	4	5	2	2	5	2	5	2	5	2	5	3	4	3	4	4	4	2	5	4	4	2	5	4	3	4	4	3	0
10	0	20	0	0	3	1	1	1	4	5	3	2	2	2	3	3	5	2	2	4	2	3	4	4	3	4	3	4	4	4	3	2	4	3	2	3	3	2	4	2	4	3	2	4	2	3	2	2	1
11	1	20	0	0	4	1	3	0	4	4	4	2	3	3	4	2	3	2	2	4	3	4	4	4	3	4	4	3	4	4	3	3	4	2	2	2	4	2	4	2	3	4	3	4	4	2	2	4	2
12	1	20	0	0	3	1	1	1	4	4	4	4	4	4	4	4	4	3	4	3	3	4	4	3	4	4	4	4	3	4	4	4	4	4	2	2	3	2	3	2	3	4	2	4	4	3	3	2	1
13	1	21	0	0	3	2	3	0	5	5	4	1	1	2	3	1	3	2	2	5	1	4	4	4	3	5	1	4	3	4	3	3	5	1	4	5	4	3	4	4	4	4	1	5	1	4	1	1	0
14	0	21	0	0	3	2	1	1	4	4	4	3	3	4	2	3	4	2	2	4	4	3	4	2	3	2	3	4	2	1	4	3	5	2	2	3	2	2	2	2	3	4	3	5	3	2	2	1	1
15	0	20	1	0	4	1	4	0	4	4	4	2	3	3	3	2	3	1	3	4	4	4	4	3	3	4	3	3	2	4	3	5	3	2	3	4	2	4	2	4	4	4	4	4	4	4	2	4	0
16	0	20	0	1	3	1	3	0	3	4	2	1	1	1	4	4	3	1	3	4	3	2	4	4	2	4	2	4	4	4	2	4	4	3	3	4	4	2	4	2	4	4	3	3	4	2	4	4	1
17	1	18	0	0	3	1	1	0	4	5	4	3	2	3	2	4	3	2	3	3	4	5	5	4	3	3	2	3	4	4	4	4	5	3	4	3	2	2	3	4	4	5	3	4	4	5	3	4	1
18	0	18	1	0	3	1	2	1	4	4	4	2	3	2	3	2	3	3	2	5	1	4	4	2	5	5	2	4	4	2	3	3	5	2	1	5	4	3	3	1	5	3	3	5	4	3	3	1	0
19	0	21	0	1	3	2	4	0	5	5	4	2	1	1	3	1	1	1	3	4	1	5	1	3	5	5	2	5	1	5	5	5	5	1	1	3	5	1	4	1	2	5	4	3	4	3	4	2	0
20	0	21	0	0	2	1	2	1	5	3	3	2	2	3	4	3	3	2	2	3	2	3	4	3	4	4	1	4	3	4	4	4	4	3	3	3	3	1	4	1	5	4	3	5	4	3	4	3	1
21	1	21	0	1	4	1	4	0	4	5	5	2	1	1	2	3	2	2	4	2	2	5	3	4	3	2	1	5	1	2	4	3	4	2	1	1	5	1	3	1	4	5	3	4	2	1	1	2	0
22	1	20	0	1	3	1	3	0	4	4	4	2	2	2	3	1	3	1	3	5	2	5	4	4	4	4	1	5	4	4	4	4	5	1	2	4	5	3	4	2	4	3	4	4	5	3	2	3	1
23	0	21	0	0	3	2	1	1	4	4	4	2	1	1	2	3	2	3	2	4	3	5	3	5	3	4	4	3	3	4	4	3	5	2	2	3	2	3	3	2	4	4	3	3	2	3	3	3	0
24	0	20	0	1	2	1	3	0	4	3	3	3	3	4	4	4	3	2	3	4	3	4	4	4	3	3	2	2	3	4	4	3	4	4	4	3	2	2	4	2	4	4	3	3	3	4	4	3	2
25	0	21	0	0	3	1	1	0	2	3	3	4	3	4	3	5	5	2	3	3	2	4	2	2	2	2	2	2	2	2	3	3	4	2	2	3	4	1	2	1	3	4	3	2	3	2	4	3	3
26	0	20	0	1	1	1	3	0	3	4	4	2	3	2	3	3	4	3	3	4	4	4	4	4	4	3	5	3	4	5	5	5	2	2	2	2	4	4	4	2	4	4	2	2	3	3	2	1	2
27	0	21	0	0	3	1	1	0	4	5	5	2	2	1	2	2	2	2	2	4	3	5	2	3	5	4	4	4	4	3	5	5	4	3	2	3	4	3	3	2	4	2	4	4	4	2	2	2	0
28	0	20	0	0	1	1	1	0	3	5	4	3	3	4	1	2	2	3	4	2	1	5	4	3	2	2	2	5	1	1	4	3	4	4	4	5	3	2	2	1	4	4	4	5	3	2	2	1	1
29	0	20	0	0	3	2	1	1	4	5	3	3	3	1	4	2	3	3	4	2	4	5	5	3	4	4	3	5	5	5	5	3	4	3	2	4	3	4	4	1	5	4	3	2	3	4	1	2	1
30	1	20	0	0	4	1	2	0	2	3	1	3	4	4	4	4	4	1	4	4	5	5	5	4	4	5	5	5	3	5	5	3	5	4	1	3	4	1	5	1	5	5	2	5	5	4	2	4	3
31	0	21	0	1	3	1	1	1	4	2	3	3	3	3	3	3	2	2	3	4	3	5	4	4	4	4	3	4	4	4	4	4	4	3	4	4	4	3	4	3	4	4	4	4	4	4	4	3	1
32	1	22	0	0	2	1	3	0	1	1	1	3	4	5	4	4	4	1	4	4	1	5	5	4	5	5	4	5	3	5	5	5	5	5	1	4	5	5	5	4	5	5	5	5	5	5	1	4	3
33	1	19	0	1	3	2	2	0	4	4	5	5	4	3	5	5	4	5	4	5	4	4	4	4	4	3	3	3	3	5	3	4	5	4	3	4	5	3	4	5	4	4	4	3	3	3	3	4	0
34	0	21	0	0	3	2	2	0	3	2	3	4	4	4	4	3	4	2	3	3	3	4	4	4	3	3	3	3	3	4	3	3	4	4	3	3	4	2	4	2	3	4	3	3	3	4	4	3	1
35	0	20	0	0	3	1	4	0	1	3	2	3	3	3	4	4	4	2	3	4	3	2	4	4	3	4	2	3	2	4	4	3	4	4	4	4	3	3	3	4	4	3	2	3	3	2	2	2	1
36	0	21	0	0	4	1	1	0	4	3	4	2	3	2	2	2	3	3	2	4	2	3	1	3	3	4	4	4	4	4	3	4	5	2	2	3	3	2	3	2	5	2	3	5	4	1	1	2	0
37	0	21	0	0	3	2	1	0	4	5	4	2	2	2	2	2	3	3	3	2	1	4	2	3	2	3	2	4	3	2	4	4	3	1	1	3	4	1	2	1	3	2	4	3	3	2	2	4	1
38	1	20	0	0	3	1	1	1	4	5	4	3	4	4	3	4	4	3	4	2	1	2	3	3	2	1	2	3	2	4	3	2	3	2	3	4	1	1	1	1	5	5	1	1	2	2	3	2	0
39	1	21	0	0	3	1	2	0	3	5	5	2	2	1	3	1	1	1	2	3	1	5	4	4	4	4	1	4	3	2	4	4	4	1	3	2	4	2	2	1	4	4	3	4	4	4	1	3	1
40	1	21	0	0	3	2	2	0	3	5	5	2	3	1	3	1	1	1	2	3	1	5	4	4	4	4	2	2	3	2	4	5	5	1	3	2	4	3	3	1	4	4	3	3	5	5	1	3	1
41	0	21	0	0	4	2	1	1	5	5	5	2	3	2	2	3	4	3	4	3	2	5	2	4	2	4	2	4	3	4	3	2	2	2	2	2	4	2	3	2	2	4	4	2	3	4	2	2	1
42	0	20	0	1	3	1	4	1	4	4	4	2	3	2	3	3	4	2	2	4	2	2	4	3	4	4	2	4	4	3	4	2	4	2	2	3	4	2	2	1	4	3	2	3	2	4	2	3	0
43	0	22	0	0	3	2	1	1	5	3	2	3	3	1	2	1	3	2	4	4	1	5	1	4	5	5	1	4	4	1	1	5	5	1	1	2	4	4	2	1	5	4	1	2	5	1	1	4	0
44	0	20	0	1	2	1	2	0	3	5	5	2	2	2	2	2	3	2	1	4	2	4	4	4	4	4	2	4	4	2	4	3	2	2	2	2	2	2	4	2	4	5	2	4	2	4	2	2	1
45	0	21	0	0	3	1	1	1	4	5	5	2	2	2	4	2	2	1	2	4	1	3	2	4	2	5	2	4	5	3	4	4	4	3	2	2	2	2	3	2	4	2	2	4	5	1	2	4	0
46	0	20	0	0	3	1	2	0	4	2	2	4	5	5	5	4	5	3	4	2	4	4	4	4	2	2	4	3	3	4	4	4	4	4	4	2	4	2	4	4	3	3	4	2	4	4	4	4	3
47	0	20	0	0	3	2	3	0	4	5	3	2	2	2	4	4	4	2	3	5	2	5	4	4	2	5	4	5	3	2	5	5	5	1	2	4	5	1	1	1	3	5	5	3	4	1	1	4	2
48	0	21	0	0	3	1	1	1	2	3	2	4	4	4	3	3	4	3	4	5	2	5	5	5	3	5	2	5	5	3	5	5	5	1	1	2	3	2	2	1	4	4	3	2	5	4	3	5	1
49	0	21	0	1	3	1	1	1	4	5	4	2	2	4	3	2	3	2	3	4	2	5	3	4	4	4	4	5	4	4	3	4	4	2	2	3	4	2	4	3	4	4	3	3	4	4	2	4	0
50	0	20	0	0	3	1	3	0	4	4	4	3	4	4	2	3	5	2	4	2	4	4	4	3	3	4	5	4	4	3	3	2	4	4	2	3	2	3	2	3	1	4	3	3	4	4	3	3	2
51	0	21	0	0	2	1	1	1	4	4	3	2	2	3	3	3	3	2	3	3	4	5	4	3	5	5	3	5	5	5	5	5	3	3	3	4	5	2	4	1	4	4	5	3	5	3	3	4	1
52	0	20	0	0	3	2	2	1	4	4	4	3	3	4	4	4	3	2	3	2	2	4	4	2	2	4	4	4	4	4	4	4	4	4	2	2	2	4	2	4	4	4	2	4	4	4	2	2	2
53	0	20	1	0	3	1	4	0	5	4	4	2	2	1	2	1	5	2	2	4	1	5	2	5	2	3	1	2	4	2	4	2	4	1	1	3	5	1	3	1	2	4	1	2	2	2	1	1	0
54	0	19	0	0	3	1	1	1	4	5	4	2	2	1	2	1	2	4	3	4	1	5	2	3	2	3	1	3	2	1	4	3	5	3	3	3	4	2	3	3	3	4	4	3	3	2	2	3	1
55	0	20	0	1	2	1	3	0	4	4	4	4	2	2	2	2	2	2	2	4	1	4	2	4	4	4	1	4	4	4	4	3	4	1	1	4	4	2	4	1	4	3	3	4	3	2	1	3	1
56	0	21	1	0	3	1	2	0	4	5	4	2	3	1	3	4	4	2	3	4	1	5	1	5	2	2	1	2	3	2	5	2	5	1	2	3	4	2	2	1	2	1	4	2	4	1	3	2	0
57	1	21	0	1	3	1	4	0	4	3	4	3	4	4	3	4	4	4	4	4	4	3	3	4	3	4	2	3	3	2	2	2	3	3	3	4	3	3	3	4	4	2	3	3	4	5	3	3	2
58	1	21	0	1	3	1	4	0	3	4	4	1	2	1	3	2	3	2	3	3	1	5	1	2	4	3	1	5	3	1	4	3	3	1	1	1	5	1	1	3	5	5	1	1	1	1	1	3	0
59	1	20	0	0	3	1	2	0	4	3	4	3	3	3	2	2	3	1	2	4	3	4	4	3	3	3	4	2	3	3	2	4	5	3	3	3	2	4	1	2	1	3	3	4	3	3	2	2	1
60	1	21	1	1	2	1	4	0	5	5	5	1	1	1	1	1	1	2	2	3	1	5	3	5	5	4	1	4	3	4	4	4	4	1	2	1	5	2	4	1	4	4	4	2	3	4	2	2	1
61	0	21	0	0	3	1	3	0	3	4	2	4	4	5	3	2	5	1	3	5	5	5	4	3	5	5	3	5	5	4	2	5	4	2	1	5	5	1	4	2	5	5	4	5	5	5	2	4	1
62	0	20	0	0	3	1	2	0	4	3	4	4	2	2	4	3	2	2	4	4	3	3	3	4	3	5	3	4	1	3	2	3	4	2	3	2	3	2	5	1	5	3	4	5	4	3	4	3	1
63	0	20	0	0	3	1	2	0	4	5	4	2	2	4	2	3	2	3	3	3	2	4	4	2	3	4	4	4	3	2	4	4	4	4	4	2	3	1	2	1	2	4	4	2	2	5	4	2	1
64	0	20	0	0	3	1	3	0	3	4	4	2	2	2	2	2	3	1	2	4	5	5	4	5	5	5	4	5	5	5	5	5	5	2	2	3	4	2	1	4	4	5	5	5	5	4	2	2	1
65	0	20	0	1	3	1	2	1	4	4	4	2	2	2	3	2	3	2	4	2	1	4	1	3	4	3	1	4	2	2	4	4	4	1	1	2	4	1	2	1	5	4	3	5	2	2	3	3	2
66	1	20	0	0	2	1	4	0	4	5	4	3	2	2	2	2	3	2	1	4	2	4	4	4	5	5	2	5	5	2	4	4	4	2	2	3	4	3	4	2	4	2	4	4	4	4	2	4	0
67	0	21	0	1	3	1	4	0	4	4	4	3	3	2	3	4	5	4	2	3	1	4	3	4	2	3	2	3	4	4	4	3	4	2	1	3	3	2	3	1	3	4	3	2	3	4	2	4	1
68	0	20	0	1	3	1	4	0	3	2	2	1	1	2	3	2	1	1	3	4	4	5	4	3	4	4	1	5	4	4	5	5	5	1	1	4	4	3	4	1	5	4	4	4	4	3	1	4	1
69	0	19	0	0	3	2	1	1	3	4	4	3	3	4	3	3	2	3	3	4	2	5	1	3	2	2	2	3	3	2	4	4	4	2	1	2	5	2	1	1	4	2	4	3	4	1	2	2	0
70	0	22	0	1	3	1	2	0	4	2	2	2	3	3	3	2	3	2	3	4	2	5	4	4	3	2	2	4	5	4	5	4	4	2	2	3	5	2	5	2	5	5	5	4	4	4	5	4	1
71	0	18	0	0	4	2	4	0	3	4	4	4	4	4	2	4	4	2	3	4	5	5	3	4	3	5	5	5	3	4	5	3	5	3	2	2	4	2	4	2	4	4	4	3	3	3	4	1	1
72	1	20	0	1	2	1	3	1	2	3	2	3	3	3	4	3	4	2	3	2	4	5	4	4	4	3	4	3	3	4	4	4	4	4	4	2	4	2	4	2	4	4	4	2	4	3	4	4	1
73	0	20	0	0	2	1	3	0	4	4	4	2	2	2	4	2	4	2	2	4	3	4	3	4	4	2	5	5	4	3	4	5	1	1	5	5	4	5	2	5	4	2	5	4	4	2	3	3	1
74	1	20	0	0	4	2	1	0	4	1	1	5	4	5	4	4	5	3	4	5	5	5	5	1	3	3	5	4	2	2	4	3	5	4	4	4	4	1	3	4	3	3	4	3	3	4	5	3	2
75	1	20	0	0	3	1	2	0	3	3	4	2	4	2	3	2	1	1	2	5	1	5	5	5	5	5	1	5	5	5	5	5	5	1	1	3	3	5	1	5	2	5	5	5	5	5	4	1	0
76	1	21	0	1	4	1	4	0	4	3	4	2	2	1	2	2	3	1	2	5	1	2	4	5	5	5	2	5	4	2	5	5	4	1	2	4	4	2	4	1	5	2	2	5	4	1	2	2	1
77	0	21	0	0	4	1	1	1	4	3	3	2	3	3	4	3	4	2	4	2	2	4	4	3	2	3	2	3	2	2	4	2	3	2	4	2	3	2	3	2	4	2	4	4	2	4	2	2	1
78	1	20	0	0	4	1	1	0	4	3	3	4	4	1	5	4	2	3	4	3	4	1	5	1	1	1	1	1	1	3	1	1	3	2	2	2	1	2	2	2	5	1	5	1	2	2	2	1	1
79	1	20	0	0	1	2	4	0	4	5	4	1	1	3	2	2	1	2	2	4	1	3	1	1	3	4	2	5	4	3	3	4	4	1	3	3	3	3	3	1	5	5	3	5	4	5	1	3	0
80	1	20	0	0	3	1	3	0	4	5	3	5	5	5	4	5	5	5	4	1	1	5	5	5	4	5	1	5	5	5	2	5	5	1	1	5	5	5	5	1	5	5	4	5	5	5	1	1	2
81	0	21	0	1	2	1	2	0	4	3	4	2	2	2	2	2	4	3	3	3	2	3	3	4	3	3	1	3	2	2	2	2	4	1	1	3	3	2	2	2	3	4	3	4	4	3	2	4	1
82	0	20	0	1	3	1	3	0	4	3	3	3	4	4	4	3	4	4	2	4	2	4	2	3	3	4	2	3	4	3	3	4	4	2	2	2	3	2	3	1	2	4	4	2	3	3	2	3	1
83	1	20	1	1	4	2	3	0	5	4	3	4	5	3	2	1	3	4	3	2	3	2	5	1	4	2	3	1	4	2	1	1	2	2	2	5	4	2	4	3	4	5	3	2	5	4	4	4	1
84	1	22	0	0	4	1	3	0	5	4	5	1	2	1	1	1	2	4	3	1	1	3	4	4	2	2	2	2	1	5	3	3	1	1	2	5	1	1	1	1	1	1	1	1	3	1	1	1	0
85	0	20	0	0	3	1	4	0	3	4	4	2	2	2	2	3	3	2	3	3	2	4	2	4	3	3	2	4	3	3	4	4	4	2	2	3	3	2	2	1	4	4	4	4	4	3	2	3	1
86	0	19	0	0	3	2	2	0	3	2	3	3	4	4	4	3	4	2	4	3	2	4	5	4	3	3	4	4	2	4	5	5	4	2	4	2	3	2	4	2	3	5	4	3	4	4	4	4	2
87	1	20	0	1	4	1	3	0	4	5	4	3	3	2	4	3	4	3	3	4	1	4	3	3	2	4	3	2	3	2	4	4	4	3	2	3	3	2	2	1	3	4	4	3	3	2	2	4	0
88	0	19	0	0	3	1	3	0	4	4	4	2	1	2	2	1	2	1	1	3	2	4	3	3	3	3	2	3	2	2	3	3	3	2	3	3	3	3	3	2	3	3	3	3	2	2	2	3	0
89	0	22	0	0	4	1	1	0	5	4	5	2	2	1	4	2	4	1	3	4	2	3	2	5	2	3	2	3	4	4	3	1	4	1	1	2	3	1	4	1	4	4	2	4	2	1	2	2	0
90	1	21	0	0	2	1	2	0	3	3	3	2	2	1	4	2	3	1	2	4	2	5	4	4	4	5	3	5	5	4	5	5	4	2	2	3	4	2	4	2	4	4	3	3	3	4	3	4	1
91	1	19	0	0	4	1	1	0	4	3	4	4	4	2	3	3	4	2	3	4	2	3	5	5	3	4	2	3	4	4	4	4	4	4	4	2	2	2	1	3	4	4	5	3	2	3	4	4	1
92	1	20	0	0	4	1	1	0	4	5	4	2	2	2	2	2	3	3	2	3	1	2	2	2	3	4	2	4	3	2	1	3	4	1	1	1	2	2	2	1	3	2	1	3	2	3	2	1	1
93	1	19	0	1	2	1	3	0	5	4	4	1	2	1	4	1	2	1	2	5	1	5	4	5	4	5	2	5	5	4	2	5	5	2	4	5	3	1	4	5	1	1	3	3	4	5	2	1	1
94	0	21	0	0	3	1	2	1	3	1	4	5	4	4	2	4	4	1	3	2	4	4	4	3	3	4	4	4	3	4	3	4	3	3	4	2	4	1	5	3	2	5	2	1	3	5	4	3	1
95	0	20	0	0	4	2	2	0	5	5	4	3	2	2	3	2	2	3	3	2	2	4	2	4	2	3	2	3	3	2	2	2	4	2	2	4	4	2	2	2	4	2	2	4	2	2	2	2	1
96	0	20	0	0	3	2	3	0	4	5	4	2	3	4	2	2	4	2	2	4	3	5	5	5	4	4	2	4	4	4	4	3	4	4	2	4	3	5	2	4	2	5	5	4	5	2	4	2	1
97	0	21	0	0	3	1	4	0	4	5	5	2	2	2	3	2	2	3	2	4	2	4	2	4	4	4	2	4	4	2	4	3	4	2	2	4	4	4	3	1	4	2	3	4	3	3	2	2	1
98	0	21	1	1	2	1	4	0	4	3	3	1	1	1	1	2	2	2	1	4	1	4	1	4	3	4	1	5	4	1	1	4	4	1	1	3	2	1	4	1	4	5	3	4	5	4	1	4	1
99	0	22	1	1	2	1	1	1	4	4	4	2	2	2	3	2	3	2	3	2	4	3	4	2	4	5	1	4	3	4	2	3	4	2	2	4	3	2	3	1	3	4	2	3	3	3	2	3	1
100	0	22	0	0	3	1	1	1	3	3	3	3	3	3	3	3	4	2	3	4	2	4	3	4	2	4	2	4	4	4	5	5	5	2	4	3	4	3	4	3	4	4	4	3	3	5	3	3	2
101	1	20	0	0	3	1	3	0	4	3	4	2	2	2	2	2	4	2	2	5	1	4	4	4	4	4	2	4	4	2	3	4	5	2	3	4	4	2	2	1	4	4	2	3	3	4	2	2	0
102	1	21	1	0	3	1	3	0	5	2	4	2	3	3	3	2	5	1	3	5	2	5	5	5	5	5	5	1	5	5	5	5	5	1	1	5	5	5	5	5	5	5	3	5	5	5	1	3	2
103	1	20	0	0	3	1	4	0	2	4	4	3	4	3	3	3	3	3	3	2	3	5	4	4	3	3	2	4	3	3	4	5	4	3	1	2	5	1	3	2	3	4	4	3	3	4	3	3	2
104	1	20	1	1	2	1	4	0	4	5	4	2	3	2	3	3	3	2	3	4	3	4	2	4	4	4	2	4	5	3	4	4	4	3	2	4	4	3	3	1	4	3	3	4	4	3	2	4	1
105	1	20	0	1	3	1	4	0	4	5	5	3	2	1	1	3	5	3	2	5	2	5	5	5	5	5	1	5	5	5	5	5	5	1	1	5	5	5	5	5	5	5	3	5	5	5	1	3	2
106	0	20	0	1	3	1	3	0	3	3	3	3	4	4	3	3	4	3	3	4	2	4	4	4	2	4	2	4	2	4	4	2	4	2	2	4	4	2	4	2	4	4	2	2	2	4	2	2	2
107	1	20	0	0	3	1	4	0	3	2	2	4	4	4	4	4	5	3	4	3	3	3	3	2	2	2	3	4	3	4	4	4	3	4	4	3	4	2	4	3	3	3	2	2	3	3	3	3	2
108	0	19	0	1	1	1	4	0	3	4	4	2	2	2	3	3	4	4	2	4	1	4	3	4	4	4	1	4	5	4	4	4	4	1	1	3	4	2	4	1	5	4	4	4	5	1	1	3	1
109	0	21	0	0	3	1	2	0	4	5	3	2	2	3	3	3	3	2	4	2	1	4	4	4	3	3	2	4	2	3	3	4	5	4	3	3	3	2	4	2	3	4	3	2	2	4	4	1	1
110	1	23	0	0	1	2	2	0	4	4	4	3	2	2	2	3	3	1	2	2	2	3	4	4	3	4	3	4	3	5	4	4	5	3	2	4	2	2	4	2	5	3	1	3	3	4	2	3	1
111	0	21	0	0	3	1	3	0	4	3	4	3	3	4	4	4	3	2	3	2	2	4	4	4	3	2	4	4	3	4	4	3	3	2	3	4	2	2	2	2	4	3	2	4	4	4	3	3	2
112	0	20	0	0	3	2	2	0	4	5	4	2	2	2	2	2	2	2	3	4	2	4	2	5	3	5	3	4	3	2	3	3	4	2	3	4	3	2	4	2	5	4	3	5	4	4	2	2	0
113	1	21	1	0	3	1	4	0	4	5	5	2	3	2	3	1	2	3	1	4	1	5	4	2	4	5	1	5	4	2	1	4	4	1	1	1	3	2	2	1	4	1	1	1	2	4	1	1	0
114	1	20	0	1	2	1	4	0	5	5	5	2	2	1	3	2	3	1	2	4	2	5	4	5	5	4	2	5	4	4	5	5	5	2	2	4	5	3	3	2	4	4	4	5	5	4	2	4	0
115	0	21	0	0	3	2	1	0	3	4	4	2	2	2	2	3	3	3	2	4	2	5	2	4	4	4	2	5	4	2	2	3	4	2	3	4	2	4	1	4	4	4	5	5	5	2	2	2	1
116	1	21	1	0	4	1	2	1	4	5	4	5	3	3	2	3	5	2	4	3	4	3	3	4	5	3	4	3	5	3	4	3	4	4	3	4	5	3	4	4	5	3	3	5	3	5	3	4	1
117	0	21	0	0	4	1	1	1	2	2	4	3	3	3	3	3	4	2	3	4	3	3	4	4	3	4	3	4	3	4	4	4	4	3	3	4	4	3	3	2	4	4	4	4	4	4	3	4	2
118	1	21	0	0	3	2	3	0	4	3	4	2	1	2	4	4	4	1	2	2	2	4	4	5	4	4	3	4	4	5	5	4	4	3	3	2	4	3	4	1	3	5	4	3	3	2	1	1	1
119	0	22	0	0	3	1	1	0	4	3	3	3	3	3	4	3	4	2	3	2	4	5	4	4	3	4	3	4	4	3	3	3	4	3	2	2	3	2	4	2	4	4	3	3	3	4	3	4	1
120	0	21	0	0	3	1	1	1	4	3	5	2	1	1	4	1	5	3	4	3	2	5	4	3	3	5	1	4	4	4	5	3	4	2	1	2	1	2	3	1	5	2	1	1	2	1	2	4	1
121	0	20	0	1	2	1	4	0	5	5	4	1	1	4	1	1	1	1	3	5	4	5	1	4	5	5	1	5	5	1	5	5	5	1	1	3	5	1	1	1	5	5	5	5	5	1	1	5	0
122	1	21	0	0	3	1	3	0	5	5	5	3	2	2	2	2	2	3	2	4	2	4	4	4	4	4	2	4	3	4	4	4	4	2	3	3	4	3	4	2	3	4	4	4	4	3	3	4	0
123	1	21	0	0	3	1	2	0	4	5	4	3	2	3	3	3	2	2	2	4	2	4	4	4	4	4	4	2	3	4	2	3	4	4	2	4	3	3	2	4	2	3	4	3	4	4	3	2	0
124	1	19	0	0	3	2	1	0	3	4	3	4	4	3	3	4	4	3	3	3	2	2	4	4	2	4	4	2	4	3	2	2	4	2	2	3	4	1	3	4	2	4	3	2	2	2	3	3	1
125	1	21	1	0	2	1	4	0	3	5	5	2	2	2	2	2	3	1	1	3	2	5	3	4	4	4	3	4	4	4	4	4	4	4	2	2	4	4	3	3	3	4	3	2	4	4	2	2	1
126	0	19	0	0	3	2	2	0	4	3	4	4	4	4	4	4	4	2	3	4	4	4	4	3	2	3	4	4	3	3	4	3	4	3	4	3	3	2	3	3	3	4	4	4	4	4	4	3	1
127	0	20	0	0	2	1	4	0	4	4	4	2	2	1	2	2	2	1	4	4	2	4	4	4	4	5	1	4	5	3	4	3	5	1	3	3	4	3	4	1	5	5	4	4	4	5	3	4	1
128	0	21	1	0	3	2	1	1	3	3	3	3	4	4	3	3	3	1	2	5	2	4	2	4	4	5	2	5	4	3	4	2	5	2	2	4	4	3	3	2	4	5	3	5	4	4	2	2	1
129	0	20	1	0	2	2	3	0	4	5	3	2	2	1	2	2	3	2	2	5	2	5	2	4	3	5	1	5	4	4	4	4	5	2	2	4	3	2	4	1	5	4	4	2	4	3	4	3	1
130	0	20	1	1	2	1	4	0	3	4	4	2	2	2	3	3	3	2	2	4	1	4	3	4	3	5	4	4	5	4	4	4	5	2	2	3	4	3	4	1	5	4	3	4	4	3	2	2	1
131	0	20	0	0	3	1	3	0	4	4	5	4	4	3	4	3	4	3	4	3	2	4	3	4	3	3	2	3	4	2	4	3	4	2	3	3	4	2	3	3	3	4	4	3	3	3	4	3	1
132	0	21	0	0	3	1	2	0	4	3	3	4	3	4	2	3	3	2	3	4	2	5	4	4	3	4	3	4	4	2	2	4	3	1	3	4	3	3	3	2	4	5	3	5	3	4	2	4	1
133	0	21	0	0	3	1	1	1	4	4	3	3	3	2	3	4	4	2	3	5	2	4	2	4	3	5	2	4	5	2	3	4	5	3	2	5	4	3	4	1	4	2	2	3	4	4	4	2	0
134	0	21	0	0	3	1	1	1	4	4	4	2	1	1	1	2	2	1	2	5	2	5	2	5	4	5	2	5	4	5	4	5	5	2	3	5	4	2	5	1	4	5	2	5	4	4	2	2	0
135	1	20	0	0	3	1	3	0	4	3	3	3	3	3	3	4	5	3	4	2	4	2	5	3	4	3	5	4	3	4	4	3	3	5	3	4	4	2	3	4	3	3	4	3	3	5	4	2	1
136	0	20	1	0	3	2	2	0	5	5	4	1	2	1	1	2	1	4	2	4	1	4	2	4	3	3	1	5	4	3	3	3	5	3	1	4	4	3	3	2	5	3	2	5	3	2	1	1	0
137	0	20	0	0	3	1	3	0	5	4	4	1	2	1	2	3	1	2	1	4	1	5	2	2	3	3	1	5	4	4	4	3	5	2	1	3	4	4	3	1	5	4	3	4	2	2	2	2	1
138	1	20	0	0	3	1	2	0	5	5	5	1	1	5	5	4	3	5	5	3	3	3	3	3	4	4	2	4	4	3	4	3	4	4	4	3	4	4	4	2	3	3	4	2	4	3	3	3	1
139	1	20	0	1	3	1	4	0	4	5	5	2	2	2	3	3	3	3	3	4	4	4	4	4	4	4	4	4	4	4	4	4	4	4	4	4	4	4	4	4	4	4	4	4	4	4	4	4	1
140	1	21	0	1	2	1	4	0	3	3	3	3	3	3	3	3	3	3	3	3	3	3	3	3	3	3	3	3	3	3	3	3	3	3	3	3	3	3	3	3	3	3	3	3	3	3	3	3	0
141	0	19	0	1	3	1	4	0	4	4	3	3	3	4	3	3	2	4	3	3	2	4	3	3	4	3	2	4	3	2	4	4	3	2	2	3	4	3	3	2	3	4	3	4	4	4	2	3	1
142	0	21	0	1	3	2	2	0	4	4	5	2	2	1	3	1	1	2	2	5	2	5	4	4	2	4	1	5	3	4	5	5	5	2	2	3	5	2	4	2	5	5	5	4	5	2	1	3	1
143	1	21	1	0	3	1	1	1	4	4	4	2	2	2	2	3	4	2	2	3	2	3	4	4	4	4	4	4	3	3	2	2	3	3	3	4	2	3	4	2	3	4	3	4	4	3	2	2	0
144	1	21	0	0	3	1	3	0	3	3	3	3	2	1	3	2	4	1	4	4	4	4	4	3	2	4	4	4	2	4	4	4	4	3	4	2	4	2	4	4	2	4	2	2	4	4	4	3	1
145	1	19	0	0	3	1	3	0	3	3	3	4	3	2	2	4	3	2	4	3	4	3	3	4	4	4	3	4	2	3	4	3	2	2	3	3	3	4	3	3	3	2	3	2	3	3	3	2	0
146	1	22	0	0	3	2	2	1	4	5	4	1	1	1	3	2	4	1	2	5	5	5	5	5	1	5	5	5	5	2	5	5	5	5	1	3	5	1	4	1	2	5	3	1	5	5	5	1	0
147	0	21	0	1	2	2	2	0	4	5	5	1	1	1	2	2	5	3	2	5	2	4	4	4	3	4	2	4	4	4	3	3	4	2	2	3	2	2	4	2	4	4	2	4	2	3	2	3	0
148	1	20	0	1	4	1	4	0	4	4	4	2	2	1	3	2	5	5	3	4	1	5	1	4	3	3	1	4	3	1	5	2	4	1	1	4	4	3	1	1	3	1	2	3	4	1	1	2	0
149	0	19	0	1	2	2	3	0	3	2	4	3	4	3	4	3	4	2	3	5	2	4	4	3	2	3	1	5	4	4	4	2	4	1	3	3	2	2	5	1	3	5	2	2	3	4	4	2	1
150	0	21	1	0	3	1	3	0	3	3	4	2	3	3	2	2	3	2	3	4	4	4	4	4	4	4	2	4	3	4	3	4	3	2	2	3	3	3	4	2	4	4	3	3	4	4	2	2	0
151	0	20	0	0	2	1	2	0	4	5	4	3	2	1	3	3	1	3	3	4	4	4	4	5	4	5	4	5	4	3	4	5	5	2	2	4	4	2	3	4	4	4	5	4	4	3	3	3	1
152	0	20	0	0	3	2	1	1	5	4	4	2	2	2	3	2	1	2	2	3	2	4	3	4	3	4	3	5	4	3	4	3	4	2	2	4	4	2	3	1	4	5	4	3	4	3	2	2	1
153	1	21	0	0	4	1	3	0	5	5	5	2	1	1	2	5	1	3	2	3	2	3	2	4	3	3	1	3	5	4	3	3	4	2	2	3	4	3	4	2	3	2	4	3	3	1	3	3	0
154	0	20	0	0	3	1	3	0	3	3	4	4	2	1	2	2	1	1	3	4	2	4	5	4	4	4	2	4	4	5	1	4	4	1	2	4	4	2	5	2	4	5	1	2	5	4	1	1	1
155	1	20	0	1	2	1	3	0	3	5	4	1	2	2	2	2	2	1	3	4	1	3	4	5	5	5	1	4	2	1	4	5	5	1	3	5	5	2	3	1	5	5	5	5	5	1	1	5	1
156	1	20	0	0	3	1	2	0	2	2	2	3	4	2	3	3	4	2	4	2	4	5	4	4	4	4	4	4	3	4	4	4	3	4	4	3	4	3	4	4	2	5	5	4	5	4	4	4	1
157	0	20	1	1	3	1	1	1	4	5	4	3	3	3	2	4	3	2	3	4	1	4	2	2	4	3	2	5	3	2	4	4	4	2	1	4	4	4	3	1	4	3	4	5	4	2	1	2	1
158	1	21	0	0	3	2	3	0	4	4	4	2	1	1	3	2	3	1	3	4	1	5	4	4	3	4	1	5	3	1	5	4	5	1	1	3	4	1	2	1	4	3	3	4	4	4	1	1	2
159	0	20	0	1	2	1	2	0	4	4	4	2	2	2	3	2	3	1	3	3	2	4	5	4	3	3	3	4	3	4	4	3	3	4	3	3	4	2	4	1	4	5	3	3	2	4	2	3	1
160	0	21	0	1	3	1	3	0	4	5	3	2	2	2	3	5	5	3	4	4	1	3	5	5	2	4	1	4	4	5	4	4	5	2	2	3	4	2	4	1	4	4	2	4	4	4	1	4	0
161	1	20	0	0	3	1	1	1	3	3	4	3	3	2	4	2	3	4	4	4	2	4	3	4	1	4	2	5	2	4	4	2	5	3	3	4	2	1	4	2	5	1	2	5	4	2	1	3	1
162	1	20	0	0	2	2	3	0	3	2	4	3	2	4	3	1	4	2	4	4	2	5	4	4	5	4	2	1	4	3	4	4	5	4	2	4	4	4	3	3	4	4	4	2	3	4	2	3	1
163	0	21	1	0	1	2	1	0	2	3	3	3	3	4	4	4	3	2	4	4	2	5	4	4	4	4	4	4	2	2	4	4	4	3	4	2	3	1	4	1	2	4	2	2	2	2	2	2	2
164	0	20	0	0	4	1	3	0	4	5	4	2	2	1	2	2	4	2	2	4	1	4	2	4	3	4	1	4	4	2	4	2	4	1	2	4	3	2	2	1	4	4	2	2	3	2	2	1	0
165	0	20	0	0	3	1	2	0	5	5	4	3	2	4	3	3	3	2	4	4	3	5	3	3	4	4	4	5	2	4	4	4	5	1	2	3	4	2	3	2	4	4	4	4	4	3	4	3	2
166	0	20	0	0	4	1	3	0	4	4	4	4	3	2	2	4	5	3	4	3	3	4	5	4	3	3	2	3	2	3	5	3	3	2	2	4	4	3	3	2	4	4	3	3	3	2	2	3	1
167	1	20	0	1	3	1	3	0	5	5	5	1	1	1	1	5	5	2	3	1	1	1	1	2	5	5	1	4	3	1	3	3	5	1	1	3	5	3	3	3	3	1	4	4	4	1	1	1	0
168	0	21	1	0	3	1	2	0	3	5	5	3	3	2	2	5	2	4	2	3	2	3	4	4	4	4	2	4	4	4	3	4	4	2	2	3	4	3	3	2	3	3	3	3	4	3	2	3	1
169	0	20	0	1	3	1	4	0	4	3	4	1	1	1	2	1	2	3	2	5	5	5	4	4	4	5	4	5	5	4	4	4	3	4	4	2	4	3	4	2	4	4	3	4	3	3	2	2	0
170	0	21	0	0	3	1	4	0	3	4	4	2	2	3	3	3	3	3	5	4	1	4	1	2	3	4	2	4	4	4	4	2	4	1	2	3	2	1	2	1	3	2	2	4	3	2	2	1	1
171	0	21	0	0	3	1	1	1	3	5	5	4	4	5	3	3	5	4	2	4	1	5	1	5	4	4	1	5	2	1	2	4	5	1	1	4	4	2	2	1	4	2	1	4	3	2	1	1	0
172	1	22	0	0	3	1	2	0	4	4	4	2	2	2	5	2	5	1	4	4	1	4	2	4	3	5	1	5	4	4	4	4	4	1	2	2	5	2	4	1	4	4	2	1	2	2	1	1	0
173	1	20	0	1	3	2	2	1	3	4	4	2	2	2	2	2	2	2	1	4	2	3	3	4	3	5	2	5	3	4	3	4	5	3	3	3	4	3	4	1	5	3	3	3	3	3	3	4	0
174	1	20	0	0	4	1	4	0	4	4	4	2	2	3	4	3	5	3	3	2	4	4	3	4	2	2	3	3	2	2	3	3	2	3	4	2	4	2	2	2	2	4	3	2	4	2	4	2	1
175	1	21	0	0	3	1	3	0	4	5	5	1	2	1	2	2	5	2	2	5	4	4	2	4	4	4	2	4	4	4	2	4	4	2	2	4	4	4	4	2	4	2	2	4	2	4	4	2	1
176	0	21	0	0	2	2	4	0	3	3	1	4	2	3	5	5	5	1	2	5	3	3	4	4	5	5	2	5	5	5	5	5	5	1	1	4	5	1	2	1	5	5	5	5	5	5	1	3	2
177	0	20	0	1	3	1	3	0	4	4	4	1	1	2	2	2	3	3	3	2	1	4	4	4	3	3	2	4	3	3	3	3	4	2	2	2	4	1	3	1	3	4	3	3	3	2	3	3	1
178	0	21	0	1	2	1	3	0	1	1	1	1	3	3	4	4	3	4	2	3	5	5	5	4	5	3	5	5	1	5	5	5	4	5	4	2	5	5	5	1	3	5	5	2	5	5	1	5	3
179	0	20	0	0	4	1	4	0	4	4	3	2	4	2	4	3	4	3	3	4	2	4	3	2	2	1	2	4	2	4	3	3	4	2	4	3	4	2	2	2	4	4	4	4	4	4	4	2	2
180	0	19	0	0	2	1	1	0	4	4	4	2	2	1	3	1	1	1	3	5	1	2	4	5	3	4	2	5	5	4	4	5	5	2	3	4	4	3	4	2	4	4	3	5	4	4	3	2	0
181	0	21	0	0	3	1	1	1	2	3	4	4	3	4	4	4	4	3	4	4	3	4	4	4	4	5	5	5	4	4	4	5	3	4	3	3	2	2	3	2	2	4	4	3	4	4	4	5	2
182	0	19	0	0	3	2	4	0	5	5	4	2	1	1	3	2	3	1	1	4	4	3	2	2	3	4	4	4	3	4	5	3	5	5	5	2	4	2	4	1	3	4	5	2	4	1	4	2	0
183	0	19	1	0	2	1	2	0	4	3	4	2	2	1	3	2	1	1	3	4	3	5	4	3	2	2	1	4	3	5	5	3	5	2	3	4	2	1	3	1	5	4	3	5	4	3	2	2	1
184	0	20	0	1	3	1	3	0	5	5	4	3	1	3	1	1	1	1	1	4	2	5	5	5	4	4	2	4	4	5	5	5	5	4	2	3	5	3	4	2	4	5	5	5	5	5	2	3	0
185	1	21	0	0	4	2	3	0	5	4	5	2	3	1	2	1	5	5	2	1	3	3	3	4	1	2	1	1	2	2	2	1	1	2	1	5	3	2	1	2	3	2	1	3	2	2	3	1	0
186	1	21	0	0	4	2	3	0	5	3	3	1	1	1	5	1	1	1	1	5	1	1	1	5	1	5	1	5	3	3	3	1	5	1	1	5	1	1	1	1	5	5	1	5	1	3	1	1	0
187	1	20	0	0	4	2	3	0	2	3	4	3	3	3	2	3	3	1	2	4	3	4	4	4	3	4	2	4	3	4	4	3	3	2	2	3	4	3	3	3	3	4	3	4	4	4	3	3	1
188	1	21	0	0	3	1	3	0	4	4	4	3	3	1	2	2	3	2	2	4	2	4	2	5	3	4	2	4	3	2	4	4	2	2	3	3	4	2	2	2	4	4	4	5	4	2	2	2	1
189	0	19	1	0	3	1	2	0	3	4	4	4	4	5	4	3	3	1	3	5	1	5	5	2	4	5	1	5	5	5	5	4	5	1	1	3	5	1	5	1	5	5	5	5	5	1	5	2	3
190	0	20	0	1	3	2	2	0	3	3	3	3	2	2	2	2	1	4	1	4	4	4	1	4	3	5	1	4	1	3	5	3	4	1	1	3	4	2	2	1	5	1	5	1	5	1	1	1	1
191	0	21	0	1	2	1	3	1	4	4	2	3	3	4	3	3	2	2	4	4	4	4	3	3	4	4	3	4	4	3	4	4	4	3	3	2	3	3	3	3	3	4	3	3	3	3	3	4	3
192	0	21	0	1	4	1	2	1	4	4	4	2	2	2	2	3	3	2	2	4	1	4	4	4	4	2	4	4	4	2	4	4	4	4	2	5	4	2	4	4	4	5	4	4	2	2	2	2	1
193	1	22	1	1	3	1	4	0	3	4	4	2	3	2	3	3	4	4	3	4	2	3	4	3	3	4	2	4	4	4	3	4	4	2	2	4	4	2	4	2	4	4	3	4	4	4	2	4	1
194	1	21	0	0	2	1	2	1	2	4	1	3	3	1	3	5	3	1	2	4	1	5	2	4	2	4	5	5	5	3	5	5	5	3	3	4	3	2	3	2	3	2	5	4	5	3	2	3	0
195	1	20	0	0	3	2	3	0	4	4	4	2	2	2	2	3	3	1	3	2	1	4	5	5	2	3	4	3	3	4	4	2	4	1	1	3	3	2	4	2	3	4	4	2	2	4	1	1	1
196	0	20	0	1	1	1	2	0	4	4	3	2	2	2	3	2	2	2	2	4	2	3	4	3	2	4	2	4	3	2	4	4	4	2	2	3	2	2	2	2	4	3	2	4	4	4	2	3	1
197	0	21	0	0	2	1	3	0	4	4	4	2	2	1	2	2	2	2	2	5	1	5	2	4	4	4	1	5	4	1	4	4	5	1	1	4	3	4	2	1	4	2	4	4	4	1	1	4	0
198	0	21	0	0	2	1	4	0	5	4	5	5	4	3	2	1	3	1	5	4	1	2	4	5	2	5	1	4	2	1	3	2	5	4	2	5	4	1	4	1	5	5	2	5	4	5	2	1	1
199	0	19	0	0	2	1	2	1	3	4	3	2	2	4	2	3	2	3	4	4	3	4	3	4	3	4	2	4	4	4	3	4	5	3	2	4	3	2	4	1	5	3	2	3	3	3	2	2	1
200	0	21	0	1	3	1	2	0	4	5	4	2	2	2	3	2	2	2	2	4	1	4	4	4	4	3	1	4	4	4	4	4	3	1	1	3	4	3	3	1	4	4	1	3	3	2	1	4	1
201	1	21	0	0	3	1	2	0	4	4	4	2	1	1	3	4	3	2	2	4	4	4	1	4	3	4	3	4	4	4	4	3	4	4	4	4	4	2	4	3	4	3	4	4	4	4	4	5	1
202	1	21	0	0	3	1	4	0	5	5	5	1	1	1	3	1	1	1	1	5	1	5	5	3	3	3	1	5	3	1	5	5	5	1	1	1	5	1	1	1	5	5	5	5	5	3	3	3	1
203	1	22	0	0	3	1	2	0	4	4	3	3	2	2	4	3	4	3	4	4	2	4	4	4	3	3	2	4	3	3	2	3	4	3	2	4	2	2	2	2	3	4	2	2	2	3	2	3	0
204	0	21	0	1	4	1	4	0	2	3	2	3	3	3	4	4	4	3	4	2	2	4	3	4	3	3	2	4	4	5	4	2	4	2	2	3	2	3	4	2	3	4	4	3	3	4	3	3	2
205	1	20	0	0	3	1	2	0	4	4	4	1	1	1	2	1	1	1	4	5	2	4	5	5	2	4	5	5	1	2	4	3	5	1	1	2	3	1	3	1	5	5	3	4	4	5	1	3	1
206	1	21	0	1	3	2	4	0	4	5	4	2	3	1	2	1	4	2	3	3	2	5	4	4	2	4	1	2	2	4	5	4	4	3	2	3	4	2	2	1	3	4	2	4	3	2	1	2	0
207	0	19	0	0	3	1	2	0	3	5	4	3	2	3	2	2	4	2	2	4	2	3	2	4	3	4	4	2	4	4	4	2	3	4	2	3	2	2	2	2	3	4	4	2	2	2	3	4	1
208	0	19	0	0	2	1	1	1	4	2	2	3	4	3	3	3	4	1	3	5	5	4	5	4	4	4	5	5	3	4	4	5	5	4	1	3	2	2	4	2	5	4	4	5	5	2	3	5	1
209	1	20	0	0	4	1	3	1	3	1	1	5	4	5	4	5	4	4	4	2	2	3	1	1	2	2	1	3	3	2	1	5	1	4	2	2	2	2	2	2	1	4	5	1	5	3	3	3	2
210	1	20	0	0	3	1	1	1	3	3	3	3	2	2	3	2	2	3	3	4	2	5	5	5	5	5	2	5	5	5	5	5	5	2	5	2	5	2	5	5	2	5	5	5	5	5	5	5	1
211	0	21	0	0	3	1	4	0	4	4	4	2	3	2	4	3	3	2	2	4	4	5	4	4	3	4	4	4	3	4	3	4	4	3	2	3	2	2	4	2	4	3	2	2	4	2	2	3	1
212	1	20	0	0	2	1	4	0	3	3	4	3	4	3	4	4	4	3	4	3	2	4	4	4	3	4	3	3	2	3	4	2	3	2	2	2	3	2	3	2	3	4	4	2	4	2	2	4	1
213	0	19	0	0	2	1	2	1	4	4	5	2	2	1	4	4	1	1	2	5	2	4	5	4	2	5	2	4	5	3	2	4	5	2	2	4	2	1	4	1	5	5	2	5	4	4	4	2	1
214	1	21	0	0	4	1	4	1	3	4	4	3	3	3	2	3	3	2	2	5	4	5	5	4	4	5	3	5	5	5	5	5	5	4	3	4	4	2	4	3	5	4	4	5	5	4	4	2	1
215	0	20	0	1	2	1	4	0	4	4	4	2	2	2	4	4	5	2	2	4	2	4	2	4	4	4	2	4	3	4	4	4	4	2	2	3	4	2	2	2	4	4	3	2	4	2	2	2	1
216	0	20	0	0	3	2	3	0	4	5	5	2	2	1	3	2	4	3	2	4	2	3	4	4	4	4	1	4	4	2	5	5	4	2	2	4	4	2	2	2	4	4	2	4	2	4	2	2	1
217	0	23	0	0	3	1	2	0	3	2	3	3	4	4	3	3	2	2	2	4	5	5	2	4	5	4	5	5	3	2	5	5	5	2	4	2	1	1	2	1	4	4	5	3	4	1	4	1	2
218	0	20	0	0	3	1	4	0	2	3	3	3	3	4	4	4	4	3	2	1	1	5	2	4	2	2	4	3	2	2	4	3	4	3	2	1	4	1	1	1	3	4	4	3	4	4	3	3	1
219	0	20	1	0	3	1	4	0	2	3	3	3	3	4	4	2	4	4	4	1	1	5	2	4	2	2	4	3	2	2	4	3	4	3	2	1	2	1	1	1	3	3	4	4	3	4	3	3	1
220	0	20	0	0	3	1	4	0	4	4	3	1	1	2	1	1	5	2	3	5	5	5	5	5	3	5	3	4	3	4	5	4	3	4	4	4	5	4	4	4	3	3	3	4	4	5	4	4	0
221	0	20	0	0	3	1	2	1	4	3	3	2	1	1	2	2	5	2	4	4	1	5	2	4	2	1	2	4	3	3	3	3	4	3	1	3	4	3	2	2	4	2	3	3	3	1	1	3	0
222	1	20	0	0	3	1	3	0	3	4	3	4	3	3	4	1	3	1	1	4	1	5	1	5	2	5	1	5	5	3	5	3	5	3	1	3	5	5	3	1	3	5	1	2	3	5	2	5	1
223	1	19	0	0	4	2	3	0	4	3	5	2	1	1	3	3	3	1	3	3	4	5	4	3	3	4	4	4	3	4	4	4	4	3	2	2	3	2	3	2	4	4	3	4	2	2	3	4	1
224	0	20	0	0	2	1	2	1	4	5	4	1	1	1	1	4	4	1	1	4	4	5	4	5	4	3	2	5	4	2	5	5	5	1	1	2	4	1	2	1	2	5	5	4	5	2	4	2	1
225	1	18	0	0	3	1	4	0	4	4	3	2	2	2	3	4	4	4	2	2	2	4	3	2	2	3	2	4	2	3	4	4	3	2	2	3	4	2	4	2	4	4	4	3	4	2	2	3	1
226	1	20	0	0	3	1	4	0	4	4	3	2	2	2	3	4	4	4	2	2	2	4	3	2	2	3	2	4	2	3	4	4	3	2	2	3	4	2	4	2	4	4	4	3	4	2	2	3	1
227	0	21	0	1	3	1	2	0	5	5	5	2	2	1	1	1	2	4	4	1	1	5	1	4	3	3	1	5	3	1	4	4	3	1	3	2	4	3	2	1	3	2	3	2	3	2	2	4	0
228	0	21	0	0	3	1	4	0	1	2	1	2	4	3	4	4	4	1	4	4	2	3	2	2	2	3	2	2	2	4	4	2	5	3	4	4	1	1	4	3	4	4	4	4	3	3	2	3	3
229	1	21	0	1	2	1	1	1	4	4	3	2	1	2	3	3	3	3	1	4	2	4	4	4	4	5	2	4	4	5	4	4	5	1	1	4	1	3	4	2	4	4	3	4	4	4	1	1	1
230	1	20	0	1	2	1	4	0	3	4	3	2	1	1	2	3	5	2	1	4	2	3	5	5	2	4	2	4	3	4	5	4	4	1	1	2	4	2	3	1	4	5	3	4	5	4	1	4	1
231	1	20	0	0	2	1	4	0	1	1	1	2	2	2	3	3	2	4	4	5	5	5	5	5	5	5	4	3	3	3	3	4	5	4	4	4	3	4	4	4	4	5	4	4	4	4	4	4	0
232	1	21	0	0	2	1	3	0	4	4	4	3	3	3	2	2	3	2	2	4	1	3	4	4	3	3	2	4	3	4	3	3	4	1	3	3	3	2	4	1	4	4	2	4	2	4	2	3	1
233	1	20	0	0	2	1	2	0	4	4	4	2	3	2	2	2	3	2	2	5	1	5	4	4	4	4	4	5	4	4	4	4	5	2	1	4	4	2	2	1	5	4	4	4	3	2	2	1	1
234	0	21	0	1	4	2	2	1	4	5	4	2	2	3	4	3	2	5	5	5	3	5	1	4	2	5	5	5	3	1	4	5	5	1	2	4	4	2	3	1	3	3	2	2	3	2	4	2	1
235	0	20	0	1	3	1	4	0	2	5	3	2	2	2	3	2	2	1	2	5	3	5	4	4	5	5	4	5	5	5	5	5	5	3	2	4	4	3	3	1	5	4	5	5	3	3	2	2	2
236	1	21	0	0	3	1	3	0	4	3	3	3	4	2	4	2	5	1	4	5	3	2	2	4	2	3	3	4	2	2	3	1	5	1	4	3	2	1	2	2	3	5	2	3	3	2	4	1	1
237	1	20	0	1	2	1	4	0	4	5	5	1	2	1	2	3	2	1	1	4	4	5	5	5	5	4	5	4	4	5	5	5	5	3	1	4	4	3	5	2	4	5	4	4	4	4	2	4	0
238	0	20	0	0	3	1	1	1	4	4	2	3	3	2	2	3	3	2	2	2	3	2	2	2	4	4	3	2	2	2	3	4	3	2	3	4	5	3	3	2	1	2	3	2	2	3	3	3	1
239	0	21	1	0	4	2	4	1	2	2	3	3	4	3	2	4	3	3	3	5	4	4	4	3	3	4	5	3	4	4	3	4	3	4	4	3	4	5	5	4	3	3	4	5	4	3	4	4	2
240	1	20	0	0	3	1	3	0	3	3	3	2	4	4	4	3	3	4	2	3	2	4	3	4	3	3	2	4	3	3	3	3	5	1	3	3	4	3	3	2	4	4	4	4	2	3	1	1	2
241	0	19	1	1	4	1	3	0	3	3	3	2	2	5	2	3	4	2	4	1	3	5	2	2	1	1	3	3	1	4	5	5	3	4	1	1	5	1	1	1	2	5	3	4	1	4	1	5	2
242	0	20	0	1	3	1	4	0	3	4	4	3	4	4	4	4	4	5	2	3	2	4	4	2	3	3	3	4	3	3	4	2	3	2	2	2	3	2	3	1	3	5	3	3	2	2	2	2	1
243	0	20	1	0	2	1	3	0	4	4	5	2	2	2	2	3	2	2	3	2	2	4	4	4	2	2	2	4	4	2	2	2	4	2	2	3	3	2	2	5	4	2	2	2	2	4	2	2	0
244	0	20	0	0	3	2	4	1	4	4	4	2	2	1	3	2	3	1	3	5	1	4	4	5	3	5	1	4	3	3	4	2	5	1	1	3	2	2	3	1	5	2	1	5	2	4	3	2	1
245	0	21	1	0	3	1	3	1	3	4	3	2	3	2	3	3	3	1	2	3	3	4	3	3	2	2	3	2	4	3	4	3	3	2	3	2	4	1	3	3	2	5	3	2	3	3	4	2	3
246	0	21	0	0	1	1	1	1	4	4	3	4	3	4	3	2	5	3	4	2	1	4	5	5	1	2	2	4	3	2	4	3	4	4	3	2	1	1	2	1	2	5	3	1	2	3	3	1	2
247	0	22	0	0	3	1	2	0	2	3	3	3	3	4	3	4	3	2	4	4	2	4	4	4	3	4	4	5	5	5	4	4	4	3	3	3	2	2	4	4	4	4	3	4	4	4	2	3	2
248	0	20	1	1	3	1	3	1	3	4	4	3	3	2	4	3	5	5	4	3	2	1	2	4	2	3	1	3	2	3	2	2	3	2	1	3	4	1	2	2	3	4	1	3	2	3	1	2	0
249	0	21	0	0	4	1	2	1	4	3	3	2	1	2	2	3	5	1	2	2	4	3	2	4	3	4	4	4	2	4	5	5	5	5	4	3	4	2	4	3	3	5	3	3	4	2	2	4	2
250	1	19	1	1	3	2	2	0	3	3	3	4	3	3	3	3	4	3	4	3	2	2	2	3	1	4	2	4	2	4	3	2	4	3	4	3	4	1	4	2	4	4	2	2	2	4	4	4	3
251	0	20	0	0	2	1	4	0	5	5	3	4	4	2	3	4	2	1	4	4	1	4	4	4	4	5	1	5	4	4	4	5	5	1	1	3	3	3	3	2	5	5	2	5	2	3	1	2	2
252	0	21	0	0	3	1	4	0	4	5	4	2	1	1	2	2	2	2	2	3	1	4	1	4	2	3	1	4	2	3	2	1	3	1	1	3	1	1	1	1	3	1	1	3	3	1	1	1	1
253	0	20	1	0	3	1	3	0	3	3	4	4	3	3	3	3	3	2	3	2	2	4	3	3	3	2	4	3	4	3	3	3	4	3	2	3	3	2	3	2	3	4	3	4	3	3	4	2	1
254	1	23	0	0	4	1	2	0	3	3	2	2	3	3	3	2	3	3	3	4	2	4	2	2	3	4	1	5	4	1	1	4	5	1	1	4	5	2	1	1	3	1	4	4	3	1	1	3	0
255	1	22	0	0	3	1	1	0	4	4	3	3	2	2	2	2	3	2	2	4	2	4	4	4	4	4	1	5	5	2	3	4	3	2	1	4	2	1	4	2	4	2	3	4	5	3	2	4	1
256	0	21	0	1	3	1	4	1	5	5	5	1	1	1	1	1	4	1	1	2	2	4	4	3	4	2	4	4	2	4	4	2	3	3	3	3	4	4	3	2	4	3	4	4	4	2	2	2	0
257	1	21	0	1	3	1	4	0	5	3	4	2	2	2	3	1	2	1	3	2	2	4	3	3	3	2	2	4	2	4	2	2	2	2	2	2	3	2	3	1	2	4	1	2	2	2	2	2	1
258	1	20	0	0	3	1	4	0	5	5	4	1	2	1	2	1	3	2	2	5	1	4	2	4	5	5	1	5	5	1	3	3	4	3	1	5	3	2	4	1	5	2	4	5	5	3	1	1	1
259	1	21	0	0	3	2	2	0	4	3	3	2	3	4	4	2	5	4	4	2	4	3	4	4	4	4	4	4	3	4	2	4	4	2	4	2	4	2	2	2	4	4	3	2	4	4	4	3	1
260	0	20	0	1	3	1	4	0	5	5	5	2	2	2	2	3	5	3	3	4	3	2	4	4	2	3	2	4	3	2	2	3	4	2	2	3	3	1	3	1	3	4	1	3	2	3	2	3	1
261	0	20	0	1	3	1	4	0	5	5	4	2	2	2	3	2	3	2	2	4	3	4	2	5	5	5	3	5	4	4	4	4	5	3	2	3	4	3	2	2	4	4	3	4	4	4	3	3	1
262	1	21	0	0	4	1	1	0	5	3	4	4	4	4	4	3	4	4	4	1	1	1	1	1	1	1	1	1	1	1	1	1	1	1	1	1	1	1	1	1	1	1	1	1	1	1	1	1	1
263	0	20	0	0	3	1	3	0	4	4	5	3	4	4	3	4	5	2	2	4	1	5	1	4	2	4	2	4	4	4	4	4	4	2	2	3	4	1	4	2	4	5	4	4	4	2	2	3	1
264	0	23	0	1	3	1	3	1	4	3	4	3	4	2	3	3	4	3	3	3	2	2	4	4	2	3	2	3	3	4	3	4	4	3	2	3	3	1	3	3	4	3	2	3	4	3	4	2	1
265	0	20	0	0	2	1	1	1	4	5	4	2	2	1	2	2	1	1	1	4	5	5	1	4	3	3	4	4	4	5	5	5	5	5	1	4	5	3	3	1	4	5	5	3	5	5	1	3	0
266	0	18	0	0	3	2	1	1	1	1	1	3	4	5	5	3	5	1	3	5	3	5	5	5	3	3	3	5	5	5	5	5	5	3	3	3	4	2	5	1	5	5	3	5	5	5	3	3	3
267	0	20	0	1	2	1	4	0	5	5	4	2	1	1	1	1	3	3	2	4	2	4	2	4	4	4	2	4	4	4	3	3	4	2	2	4	4	3	4	1	4	3	3	4	2	2	3	2	1
268	0	21	1	0	2	2	3	0	4	5	4	2	2	1	3	3	1	1	2	4	1	5	4	5	4	5	2	5	4	3	5	3	5	1	1	3	3	3	2	1	5	4	3	5	4	1	1	2	1
269	1	19	0	0	3	2	3	0	4	5	4	3	4	3	2	4	4	3	4	3	2	4	1	4	3	3	2	5	4	4	2	4	3	2	1	3	3	1	4	1	3	4	3	3	2	1	1	2	1
270	0	19	0	0	2	1	3	0	2	3	2	3	3	3	3	3	3	2	3	4	2	4	4	3	4	4	4	4	3	3	3	4	4	3	3	2	3	3	2	2	3	4	4	3	4	4	4	4	2
271	0	20	0	0	3	1	3	0	3	3	2	4	4	3	4	2	4	2	4	2	3	3	4	4	2	3	2	3	2	3	3	2	2	2	4	2	3	1	3	2	2	4	2	2	2	3	3	3	1
272	0	20	0	0	2	2	4	0	3	4	3	4	2	3	4	2	4	1	3	2	2	4	4	4	3	3	2	4	4	4	4	2	3	2	2	3	4	3	4	1	3	5	2	2	3	4	2	4	1
273	0	21	0	0	2	2	2	0	4	3	5	2	2	2	3	3	2	2	3	2	2	5	4	3	3	4	3	3	4	2	2	2	3	2	2	3	3	2	2	2	3	4	3	3	3	3	4	4	1
274	1	21	0	0	3	1	2	0	4	3	3	3	3	3	2	3	4	2	3	4	4	4	4	4	3	3	2	3	4	3	3	1	5	2	3	4	3	1	3	2	3	4	3	3	4	5	1	2	2
275	1	21	0	0	4	1	1	0	3	2	4	3	4	4	4	3	4	4	5	1	1	3	3	4	2	3	3	2	3	4	1	3	4	3	3	2	3	4	1	3	3	4	3	3	3	3	2	3	0
276	0	20	0	0	2	2	2	0	5	5	5	3	4	5	1	3	2	1	4	4	1	5	2	2	4	2	2	2	4	4	2	2	4	2	2	4	2	2	4	1	4	5	2	4	2	2	2	2	1
277	1	20	0	1	3	1	2	0	5	5	5	1	1	1	1	4	5	1	2	4	4	4	4	4	4	4	4	4	4	4	4	4	2	3	4	5	2	3	3	4	4	2	2	4	1	3	4	4	1
278	0	20	0	0	1	1	3	0	4	5	5	2	4	2	3	3	3	3	1	4	1	5	2	4	4	4	3	4	5	3	3	4	2	3	4	3	3	1	3	1	4	3	4	3	3	2	3	1	2
279	0	19	0	1	4	1	2	1	4	4	4	2	2	3	3	2	3	2	3	4	2	4	2	4	3	4	2	4	4	4	4	4	4	2	2	4	4	3	3	1	4	2	2	4	3	3	3	1	0
280	1	20	0	1	3	1	3	0	5	5	4	5	3	4	4	3	2	5	3	5	5	3	3	5	3	5	4	5	4	3	2	1	3	2	3	4	5	3	3	2	5	3	2	4	3	5	3	4	1
281	0	19	0	0	2	1	1	1	4	3	3	3	4	3	2	2	3	3	3	4	1	5	5	5	4	4	1	4	5	4	4	4	3	1	2	3	4	1	3	1	4	4	4	4	3	2	3	3	0
282	0	20	0	1	2	1	4	0	4	5	5	1	1	3	2	2	2	1	3	5	1	5	3	4	5	3	1	5	2	5	5	5	5	1	1	2	5	4	2	1	5	3	5	2	3	2	1	2	0
283	0	21	0	1	2	2	3	1	4	4	4	2	3	2	2	2	4	3	3	4	4	4	4	4	4	4	3	4	4	4	4	4	4	3	2	3	4	4	2	2	4	4	4	3	4	4	3	4	0
284	0	21	0	0	3	1	4	0	4	3	4	3	3	3	3	3	4	3	3	4	1	4	4	4	3	3	1	3	3	2	3	3	2	2	2	3	1	1	1	1	4	3	3	3	3	3	2	3	0
285	1	19	0	0	3	1	3	0	2	2	3	3	4	3	3	3	5	2	4	4	4	5	4	4	3	4	4	4	3	4	4	4	4	4	4	3	4	3	4	5	4	4	4	4	4	4	4	4	1
286	1	20	0	0	3	1	4	0	2	2	3	3	4	5	3	4	3	3	3	5	5	5	5	5	1	5	5	5	5	5	1	5	5	1	5	3	1	1	5	1	5	5	1	5	5	5	1	1	3
287	0	19	0	1	3	1	1	1	4	3	4	2	2	4	2	2	3	2	3	4	4	5	4	4	5	5	4	5	3	4	4	5	4	2	3	4	4	2	2	2	3	4	4	2	4	2	3	4	1
288	1	20	0	0	3	1	1	0	4	5	5	2	2	1	2	2	2	2	2	4	1	4	3	5	3	4	4	5	5	4	4	4	4	2	2	4	4	3	2	2	4	3	3	4	3	3	2	3	0
289	0	19	0	0	3	2	1	0	5	5	4	1	1	1	1	1	1	1	2	4	5	5	5	5	5	5	3	5	5	2	5	5	5	2	2	5	5	3	3	1	5	3	5	5	5	3	4	5	1
290	0	20	0	1	1	1	2	1	5	5	4	2	1	1	2	2	2	1	2	5	1	4	4	4	5	5	2	5	5	3	4	5	5	2	1	5	4	4	3	2	5	2	4	5	4	4	2	2	1
291	0	21	0	1	2	1	3	0	4	5	5	2	2	3	3	3	3	3	3	2	2	4	2	3	2	4	1	3	4	5	3	4	5	2	1	3	4	2	4	1	3	4	2	3	2	2	2	4	1
292	1	20	0	0	3	1	2	0	5	5	5	4	1	1	4	3	3	1	2	4	2	3	3	4	3	4	3	3	4	3	2	4	4	3	2	4	2	2	3	2	4	3	2	4	2	2	2	1	2
293	1	21	0	1	4	1	4	0	5	4	3	1	1	1	2	3	3	1	1	5	2	5	2	5	4	5	1	5	5	2	4	5	5	1	1	5	4	4	2	1	5	2	2	4	5	1	1	2	0
294	0	20	0	1	3	1	1	0	4	5	3	3	2	1	3	2	5	4	3	4	2	4	2	4	2	5	2	5	5	2	4	4	4	2	2	2	4	2	2	1	5	2	2	2	2	2	2	1	1
295	1	20	0	0	3	1	4	0	4	4	4	3	2	2	3	2	2	4	3	3	3	4	4	4	4	3	3	4	3	2	4	4	4	4	3	3	3	2	4	1	3	4	4	3	4	4	2	5	1
296	1	21	0	0	3	2	3	0	2	2	1	3	4	5	4	4	5	1	3	2	1	5	4	4	2	1	1	4	2	3	4	3	2	2	3	1	4	1	2	1	3	2	4	3	5	4	3	4	3
297	1	20	0	1	3	1	3	0	5	4	3	1	1	1	2	3	3	1	1	5	2	5	2	5	4	5	1	5	5	2	4	5	5	1	1	5	4	4	2	1	5	2	2	4	5	1	1	2	0
298	1	20	0	1	3	1	3	0	2	4	3	3	3	2	4	2	4	1	2	2	1	4	4	5	1	3	1	3	5	5	1	5	5	3	1	4	3	1	5	1	4	5	1	1	5	5	1	5	1
299	0	20	0	0	2	1	3	0	3	4	4	3	3	3	2	3	3	2	4	3	2	4	4	4	4	3	4	4	4	4	4	4	4	4	3	3	4	3	3	2	4	4	4	3	4	4	3	4	2
300	0	21	0	0	3	1	4	0	4	4	4	4	4	4	4	4	4	4	4	3	3	3	3	3	3	3	3	3	3	3	3	3	3	3	3	3	3	3	3	3	3	3	3	3	3	3	3	3	0
301	1	20	0	1	2	1	3	1	4	5	1	1	1	1	1	1	1	1	1	1	2	2	3	4	3	3	3	3	3	3	4	4	4	4	4	4	3	3	3	3	4	4	4	4	4	4	4	4	0
302	1	20	0	1	3	1	2	0	4	5	4	2	2	1	2	3	4	3	2	4	4	4	5	4	3	4	1	4	3	2	2	2	4	1	1	3	4	3	2	1	4	5	2	3	2	4	1	1	1
303	0	20	0	0	3	1	4	0	4	5	2	1	1	1	4	2	2	2	2	4	1	3	3	3	4	4	3	3	3	3	3	3	3	3	3	3	3	3	3	3	3	3	3	3	3	3	3	3	1
304	1	20	0	1	3	2	2	0	4	4	4	3	3	2	2	2	2	3	3	3	2	4	3	3	3	2	4	4	4	3	3	4	3	2	2	4	3	2	3	2	3	4	3	3	3	4	2	4	1
305	1	21	0	0	3	1	3	0	1	4	2	3	2	3	2	4	3	3	4	4	2	3	1	3	2	3	3	1	3	4	5	2	1	3	2	4	1	2	3	1	3	5	3	4	2	4	1	4	0
306	1	21	1	0	3	1	1	0	4	5	4	2	2	1	2	1	1	2	2	2	2	5	3	2	4	5	2	5	5	3	5	5	5	2	2	5	5	3	4	1	5	4	5	5	5	2	2	2	1
307	1	20	0	1	1	1	4	0	4	4	4	2	2	2	3	2	2	2	2	4	2	5	4	4	4	4	2	4	3	4	5	5	5	2	4	3	4	3	4	1	4	4	4	5	4	2	1	4	1
308	1	20	1	0	3	1	3	0	4	5	4	3	2	2	3	2	3	3	2	4	1	3	4	4	2	3	1	4	4	3	2	2	4	2	1	2	2	2	2	2	4	2	2	2	2	3	2	2	1
309	0	20	1	0	3	2	2	0	5	5	5	4	4	4	1	4	5	5	5	3	1	4	4	2	1	1	2	2	1	1	2	2	4	2	1	1	1	1	1	1	1	1	1	3	1	4	3	1	0
310	0	21	0	1	3	1	2	0	4	5	3	1	1	1	1	3	2	2	2	4	2	4	5	5	4	5	3	5	5	5	3	4	5	1	1	5	2	4	5	1	5	5	2	5	5	2	1	1	1
311	0	21	0	0	3	1	4	0	4	3	2	1	1	1	3	3	3	1	2	4	2	4	4	4	3	2	3	5	3	5	5	5	5	3	5	2	2	2	2	2	4	4	4	2	2	4	2	2	1
312	0	20	0	0	3	2	2	0	3	4	4	2	2	4	3	3	3	3	2	4	3	5	4	3	4	3	3	5	4	5	5	4	5	3	1	4	3	2	4	2	5	4	4	4	4	5	1	3	1
313	0	21	0	0	3	1	2	1	4	4	3	3	2	2	3	3	4	1	2	4	2	4	3	4	3	4	2	3	4	3	4	3	4	2	3	3	3	2	2	2	4	3	4	4	4	2	4	3	0
314	1	21	0	0	4	1	1	1	2	2	2	3	4	4	4	4	4	3	3	2	3	4	4	3	4	3	4	4	2	4	4	4	4	3	2	3	4	2	4	4	3	4	4	4	4	4	4	4	3
315	0	22	0	1	4	1	2	0	3	3	3	3	3	4	4	3	4	2	3	2	3	4	3	3	3	2	3	4	3	3	4	3	3	3	3	2	3	2	3	3	4	3	3	3	3	3	3	3	1
316	0	20	0	1	4	2	3	0	3	3	4	4	3	3	4	4	5	1	3	1	4	5	5	4	2	3	3	4	5	4	5	4	2	4	4	2	4	1	4	2	2	4	2	1	2	4	4	4	2
317	0	20	0	0	3	1	2	1	2	3	1	3	3	4	4	3	3	2	3	4	4	4	4	4	2	2	4	4	4	4	4	4	4	4	4	4	4	2	4	2	3	4	4	2	4	4	4	2	2
318	0	21	0	0	3	1	1	1	4	5	3	4	4	3	3	4	5	4	4	2	4	5	5	5	1	4	4	3	5	4	4	2	4	4	3	1	1	2	4	3	2	4	3	2	4	4	4	4	1
319	0	19	0	1	2	1	1	1	4	4	3	2	3	2	3	3	4	1	2	2	2	5	5	5	5	5	2	5	5	4	5	5	4	3	2	4	5	1	3	2	4	5	5	3	5	3	4	4	2
320	0	20	0	0	3	1	4	0	3	4	4	2	2	2	2	1	2	1	2	4	3	5	5	4	4	4	3	4	3	4	4	4	4	5	3	4	5	2	4	2	4	4	4	4	4	4	2	2	1
321	1	21	0	1	3	2	4	0	4	4	5	2	2	1	2	2	5	3	2	3	2	3	4	4	3	4	2	5	5	4	1	3	4	2	1	3	3	2	3	1	3	4	2	3	3	4	3	2	0
322	0	20	1	1	3	1	4	0	3	4	4	1	1	1	3	1	2	1	2	4	5	5	4	4	5	5	4	5	4	4	5	5	5	2	1	3	5	1	5	3	5	4	5	5	5	4	1	5	1
323	0	21	0	0	1	1	2	0	4	4	3	2	2	2	2	1	1	2	2	3	1	5	2	3	2	4	1	5	4	4	5	5	5	2	1	4	5	1	3	1	4	5	1	3	5	1	1	1	1
324	0	19	0	0	4	2	3	0	4	3	4	2	2	2	3	2	5	2	2	4	2	2	4	3	2	4	4	4	4	4	3	3	4	2	2	3	3	2	4	2	5	4	3	4	3	2	3	2	1
325	1	20	0	0	3	1	3	0	5	4	3	2	2	2	2	1	2	3	3	4	2	4	4	3	3	4	3	4	3	4	4	3	4	4	4	3	4	2	4	4	3	4	4	3	3	2	3	2	1
326	0	19	0	0	3	1	3	0	4	5	4	4	5	3	2	4	3	2	2	4	4	4	4	4	2	3	2	2	4	4	2	2	3	4	4	4	4	2	4	2	4	4	4	2	2	2	4	2	1
327	1	21	0	0	3	1	3	0	4	4	4	3	3	4	4	3	4	3	3	2	2	4	2	3	2	4	2	4	4	2	2	2	4	2	2	3	4	2	2	2	4	4	2	4	2	3	2	2	2
328	1	21	0	1	3	1	3	0	4	3	3	2	3	2	2	2	4	2	3	3	2	2	5	2	4	2	4	3	3	3	4	4	4	3	3	3	3	3	2	4	4	4	4	4	4	5	5	2	1
329	0	21	0	0	2	1	1	1	4	4	3	3	3	3	4	3	3	2	4	4	2	4	4	3	3	4	2	4	3	2	4	4	5	2	1	5	4	1	3	1	3	2	2	4	3	2	1	2	1
330	0	21	0	0	2	1	3	0	4	5	5	1	2	1	3	1	2	3	3	4	2	5	3	4	2	5	3	4	5	2	5	4	5	2	1	3	4	2	3	1	5	4	4	3	4	2	2	3	0
331	0	21	0	0	3	1	1	1	5	5	5	3	2	1	5	3	1	1	2	5	1	4	1	4	3	3	1	4	2	2	4	5	5	1	1	4	3	2	2	1	4	4	2	4	4	3	1	4	3
332	0	20	1	1	2	2	1	1	3	3	2	3	4	4	4	4	4	3	4	4	2	2	4	4	3	3	2	2	4	4	4	4	4	2	2	3	4	2	4	2	2	4	4	4	4	4	4	4	3
333	0	21	0	0	3	1	2	0	4	5	4	2	2	2	2	2	2	2	2	5	1	5	4	5	4	5	1	5	5	5	4	5	5	1	1	5	2	2	4	1	3	3	2	4	3	3	2	2	1
334	0	20	0	1	2	1	3	0	4	4	4	2	2	3	2	2	2	2	2	4	1	5	4	3	4	4	1	5	5	4	5	5	5	2	2	4	4	2	4	2	5	5	5	5	5	3	3	2	0
335	1	22	0	0	2	1	4	0	4	5	3	1	1	1	2	3	1	1	3	4	1	5	4	4	2	2	1	4	2	2	4	3	5	1	3	4	4	2	3	1	5	3	2	2	2	1	1	1	0
336	1	22	0	0	3	1	3	1	4	3	5	3	3	2	2	3	3	3	2	4	4	4	4	4	4	5	4	4	3	3	4	4	5	5	5	3	4	2	2	2	3	4	4	3	4	3	4	3	1
337	1	21	0	1	2	1	1	1	3	4	3	3	3	3	3	3	3	1	3	5	1	4	3	4	3	3	5	1	3	3	4	5	5	3	3	4	3	3	3	1	5	4	1	4	4	3	3	5	1
338	1	23	0	0	3	1	1	1	4	4	4	2	3	2	3	3	2	2	3	5	4	4	4	5	3	4	5	5	5	5	4	5	5	4	2	3	4	2	4	2	5	5	4	4	4	4	3	2	1
339	1	21	0	0	3	1	1	1	4	5	4	2	2	2	2	2	4	4	4	4	2	4	4	3	3	4	3	3	3	4	4	4	4	1	2	3	3	3	4	2	4	4	3	4	4	3	3	3	0
340	1	21	0	1	3	2	2	1	4	5	5	3	3	1	2	2	2	2	3	2	3	4	3	2	3	1	5	4	2	4	3	2	3	4	3	2	3	2	2	3	4	3	2	3	4	3	3	2	1
341	0	21	1	0	3	1	1	1	4	4	4	2	2	1	2	2	4	2	2	4	1	5	1	4	2	4	1	4	2	4	4	4	4	2	2	4	4	2	4	2	4	1	2	2	4	1	2	1	1
342	0	19	0	0	3	1	4	0	3	3	3	4	3	4	3	4	5	1	2	4	4	5	4	4	3	4	4	4	2	3	4	4	4	2	3	3	4	3	2	2	4	4	4	3	3	4	3	3	0
343	0	20	0	1	3	1	1	0	2	2	2	3	4	4	4	5	5	2	4	1	2	4	3	3	1	2	1	3	4	5	5	3	4	1	1	5	1	1	4	1	1	4	3	1	1	4	1	1	2
344	0	21	0	1	3	1	4	0	2	5	4	3	1	2	3	3	3	4	4	2	2	5	4	4	3	2	1	5	2	2	5	4	3	1	3	2	3	1	3	1	5	5	3	3	2	1	1	5	1
345	0	21	0	1	2	2	1	1	4	5	3	1	2	1	2	1	1	1	1	4	1	3	2	5	4	5	2	5	5	1	3	2	5	1	1	4	3	2	2	1	5	1	3	5	4	1	4	1	1
346	1	21	0	0	3	1	2	1	5	4	3	3	3	2	5	5	4	3	3	1	1	1	1	1	2	2	1	2	2	2	2	1	5	2	1	1	2	2	2	2	2	1	1	1	1	1	2	2	1
347	1	20	0	0	4	1	2	0	3	4	3	2	2	2	1	2	2	2	2	4	2	4	4	4	4	5	2	4	2	4	4	4	4	2	4	2	5	2	4	1	5	4	5	2	4	4	2	2	2
348	1	20	0	0	4	1	4	0	5	5	4	2	3	2	2	1	3	1	4	4	4	3	4	4	2	3	2	4	3	3	2	4	3	2	2	3	3	1	4	2	3	5	3	4	3	4	2	3	1
349	0	20	0	0	2	1	4	0	4	4	3	2	3	3	3	3	2	2	2	4	2	4	3	4	4	4	3	4	2	4	4	4	4	3	2	4	4	2	2	2	4	4	4	4	4	4	2	4	1
350	1	21	0	1	2	1	1	0	3	5	4	2	1	2	2	4	3	1	2	3	1	4	4	4	2	3	1	2	4	3	3	3	4	2	1	2	3	1	3	1	4	4	3	3	2	2	1	4	0
351	1	20	0	0	3	1	2	1	3	4	4	3	3	2	3	3	3	3	3	3	2	4	3	4	3	3	3	4	4	2	3	4	4	3	2	3	4	2	2	1	3	2	3	3	4	2	3	2	1
352	0	20	0	0	2	1	4	0	4	4	4	3	3	4	3	3	3	2	2	3	2	4	4	4	4	4	3	4	4	3	3	4	4	2	2	4	4	2	2	2	4	2	3	4	4	2	2	2	1
353	0	20	0	1	2	1	4	0	5	5	4	1	1	2	2	1	2	4	1	5	1	4	3	5	4	5	1	4	5	2	1	1	5	1	1	4	4	1	1	1	4	4	4	5	2	5	1	1	1
354	1	20	0	0	4	2	4	0	4	5	3	2	2	1	2	4	3	2	3	4	2	3	4	#NULL!	3	5	2	4	3	4	3	3	2	2	3	2	1	1	3	1	2	4	2	2	3	1	1	3	1
355	1	19	0	0	3	1	3	0	3	3	3	2	2	2	2	2	3	2	3	2	2	4	4	3	2	2	3	4	4	3	3	3	4	2	3	3	4	2	2	2	3	4	4	3	3	3	3	2	0
356	0	20	1	1	4	2	2	0	3	4	4	3	3	3	3	4	2	2	2	4	3	4	4	4	5	5	4	5	3	4	4	5	4	3	3	3	4	2	4	3	4	4	5	3	4	3	2	5	1
357	1	20	0	1	3	1	4	0	4	3	4	2	2	2	3	2	3	2	3	3	2	2	4	4	3	4	2	3	4	3	3	4	4	3	2	2	4	2	3	2	#NULL!	4	2	4	2	4	2	4	2
358	0	21	0	1	2	1	4	0	2	4	4	1	2	2	2	2	4	2	2	4	5	5	3	5	5	3	5	5	4	4	5	5	5	5	5	3	4	2	4	2	4	4	5	3	5	3	2	2	1
359	1	20	0	0	3	2	3	0	4	5	4	2	2	1	3	2	2	1	3	2	1	4	4	4	3	3	2	3	4	5	2	3	4	2	2	2	2	2	4	4	4	4	2	3	2	4	4	3	1
360	1	21	0	0	3	2	4	0	4	4	3	3	2	2	2	2	2	2	2	3	4	4	4	4	3	3	4	4	3	4	4	4	4	3	4	2	4	3	4	3	4	4	4	3	4	4	4	3	0
361	1	21	0	0	3	2	3	0	4	5	3	2	2	2	2	1	1	2	1	4	1	3	3	4	3	4	2	4	4	2	4	2	4	1	2	3	4	3	2	1	3	3	3	4	3	3	2	2	1
362	0	20	0	0	3	1	4	0	3	3	3	2	4	3	3	2	3	2	4	3	3	4	3	4	4	4	3	4	3	4	4	4	4	2	3	3	4	2	3	2	4	4	4	4	4	4	3	4	1
363	0	21	0	0	3	1	2	0	4	3	4	2	2	2	2	2	5	1	2	2	2	5	3	4	4	4	2	5	3	4	3	3	3	4	3	3	4	2	4	2	3	4	4	3	3	2	2	2	1
364	1	21	0	1	4	1	2	0	3	5	4	2	3	1	3	2	3	2	3	4	2	4	4	4	3	3	2	5	2	4	4	4	4	5	2	3	4	1	3	1	4	5	5	3	3	1	1	2	1
365	0	20	0	0	3	2	2	0	4	3	3	2	4	3	2	3	2	2	3	4	4	3	4	3	4	4	4	3	4	3	3	3	4	3	4	3	3	3	4	4	4	3	4	3	4	3	3	4	1
366	0	20	0	1	2	1	4	0	4	3	4	3	3	3	2	2	5	3	3	4	3	4	3	4	3	3	2	3	3	4	4	3	3	3	2	3	2	2	4	2	4	3	3	3	3	4	2	3	1
367	1	24	0	0	4	2	2	0	3	3	2	2	3	2	3	3	4	2	3	4	2	4	4	4	2	3	2	4	2	4	5	4	4	2	2	4	5	2	3	1	3	2	4	3	4	2	2	2	0
368	0	20	0	0	2	1	1	1	4	4	5	3	3	2	2	3	3	4	4	3	2	5	3	4	4	5	2	4	3	3	4	4	5	2	2	4	3	2	2	1	4	5	3	5	4	5	2	2	0
369	0	22	0	0	3	1	1	0	4	3	4	3	3	3	3	3	3	3	4	4	2	2	2	2	2	4	2	2	3	2	3	2	4	2	2	3	3	2	2	2	3	2	2	3	2	3	3	1	1
370	1	21	0	0	4	1	2	0	1	5	5	1	1	1	1	1	1	1	1	1	1	1	1	1	1	1	1	1	5	5	1	1	1	1	1	5	1	1	5	1	5	1	1	5	1	5	1	1	0
371	0	20	0	1	2	1	4	0	4	5	4	2	2	2	2	2	2	1	1	4	2	5	5	5	5	4	2	5	5	5	5	5	5	2	2	3	4	2	3	3	5	5	5	3	5	4	2	3	1
372	0	19	0	0	3	1	4	0	4	4	4	2	2	2	3	2	2	3	3	2	2	4	3	3	3	3	2	3	3	3	4	3	4	2	3	3	2	3	2	2	2	4	3	3	3	3	2	4	1
373	0	22	0	0	3	1	2	0	3	4	3	3	3	3	3	2	5	3	4	4	2	4	3	3	2	4	2	4	3	4	4	3	4	2	2	3	4	2	2	2	2	3	3	2	4	3	2	3	1
374	0	19	1	1	3	2	4	0	4	5	4	3	3	1	2	3	2	2	2	4	1	4	2	4	4	4	1	4	4	2	4	4	4	2	2	4	4	4	#NULL!	1	4	3	4	4	4	2	2	4	1
375	1	19	0	0	3	2	2	0	4	5	4	3	3	3	3	2	2	2	4	2	1	5	2	3	2	4	1	3	2	2	4	3	4	1	2	4	2	2	3	3	3	4	4	3	4	2	1	1	1
376	1	20	0	1	3	1	3	1	4	5	4	1	2	1	2	1	3	2	3	5	3	5	4	4	3	4	4	4	4	4	3	4	5	2	2	4	4	2	3	1	3	4	2	3	3	2	2	3	0
377	0	21	1	1	2	1	4	0	4	3	4	3	3	3	3	3	3	2	3	3	2	4	2	4	4	2	4	4	4	4	4	4	4	3	2	2	4	2	4	2	4	4	4	4	4	4	4	4	1
378	0	20	0	0	2	1	3	0	4	4	2	3	#NULL!	2	3	2	2	1	2	4	2	4	4	4	4	4	5	4	3	4	4	4	4	2	5	3	4	1	4	2	4	5	3	3	3	3	4	3	1
379	0	20	0	0	3	2	3	0	2	3	3	4	4	4	4	4	5	2	3	2	3	4	4	4	3	3	3	3	3	3	3	4	4	4	4	3	4	3	3	4	3	4	3	4	3	4	4	3	1
380	1	20	0	1	4	2	4	0	4	4	4	1	2	1	3	3	5	1	2	4	4	4	4	4	4	4	4	3	3	4	1	3	4	2	2	4	2	2	4	2	4	4	1	3	3	3	3	3	1
381	0	20	0	0	2	2	3	0	4	5	5	2	5	5	5	2	2	2	1	4	4	5	4	5	5	5	5	5	4	4	5	5	5	3	3	4	4	3	4	1	5	5	3	4	4	5	3	5	0
382	0	19	0	0	3	1	1	1	2	3	4	3	2	2	4	3	4	2	2	1	1	2	5	5	5	5	1	4	#NULL!	3	4	4	4	2	2	3	3	1	2	1	4	4	4	4	4	3	4	2	1
383	1	21	0	0	3	1	2	1	4	3	2	3	2	3	5	3	4	2	3	4	4	4	4	3	4	4	4	5	2	4	4	4	5	3	3	2	2	3	3	4	4	4	4	3	5	4	4	3	2
384	0	21	0	0	3	1	2	0	4	3	3	3	3	2	3	3	4	2	2	4	1	5	2	4	3	3	1	4	2	4	5	3	4	1	1	3	5	2	4	1	3	4	5	3	3	1	2	4	1
385	1	21	0	0	2	1	2	0	4	3	3	3	4	2	3	4	4	2	2	4	3	5	4	4	4	5	3	4	4	5	4	4	4	3	1	5	4	3	4	3	4	5	4	5	5	4	2	3	1
386	0	21	0	0	3	2	1	0	1	1	2	4	4	5	4	4	5	1	3	3	3	5	2	3	2	2	2	3	3	3	5	4	4	4	4	3	5	2	2	2	3	4	5	3	3	2	3	5	2
387	0	20	0	1	2	1	4	0	4	5	4	2	2	2	2	2	2	1	2	4	1	5	4	4	4	3	2	5	4	4	5	5	4	2	3	4	5	2	4	1	4	4	5	2	4	4	2	2	1
388	1	21	0	0	3	1	2	0	2	3	4	4	4	3	4	3	2	4	3	2	2	4	3	4	2	2	3	3	2	4	4	3	4	1	2	3	4	2	3	2	3	4	3	3	2	2	3	3	2
389	0	19	0	0	3	1	1	1	2	3	4	4	4	4	4	4	4	3	3	4	2	4	3	3	2	2	2	3	2	3	4	4	4	2	2	3	4	2	2	2	4	2	2	4	2	4	2	3	3
390	0	22	0	0	4	1	1	1	2	3	3	3	4	4	2	3	3	3	3	3	1	5	1	3	5	3	1	3	1	3	5	5	3	1	1	2	5	2	4	1	2	2	4	3	5	1	1	4	1
391	0	20	0	1	3	1	4	0	3	4	4	2	1	1	3	2	2	2	2	4	2	3	4	4	3	4	2	5	3	4	2	3	4	2	1	4	4	2	2	2	4	4	2	4	2	5	1	1	0
392	1	19	0	1	2	2	4	0	5	3	4	2	3	1	2	2	2	3	4	4	1	5	4	5	5	5	1	5	4	4	4	5	3	4	1	2	4	3	4	2	2	4	4	4	4	4	2	4	1
393	0	19	0	1	3	1	2	0	2	4	2	1	1	1	3	3	2	2	3	3	3	5	1	3	4	3	1	4	3	2	5	4	3	1	1	3	5	3	4	1	3	5	4	3	4	1	1	3	2
394	0	20	0	0	3	1	4	0	4	3	3	4	3	2	1	4	4	3	4	2	4	5	5	2	2	2	5	5	2	3	5	5	2	5	4	2	5	2	2	3	3	5	4	2	2	3	2	2	0
395	0	21	0	1	2	1	1	1	2	5	4	2	3	2	3	3	4	3	2	5	2	5	2	2	5	4	2	5	4	4	4	4	4	2	2	4	5	2	2	1	4	5	2	2	5	4	2	1	2
396	1	21	0	0	2	1	4	0	4	3	3	2	2	2	3	3	2	2	3	3	4	4	4	4	4	2	4	4	2	2	4	4	2	3	4	2	4	2	4	4	2	4	4	4	4	4	4	2	0
397	0	19	0	1	3	1	4	0	4	4	4	3	4	3	3	3	4	4	4	4	2	3	4	4	2	4	2	3	3	3	2	4	4	2	3	4	3	2	4	2	2	2	4	3	4	2	#NULL!	4	1
398	0	21	0	0	2	2	1	1	4	3	4	3	3	4	2	5	5	2	2	3	2	4	5	3	2	4	5	2	4	4	5	5	4	2	2	2	2	1	3	2	2	5	3	3	2	5	5	5	1
399	0	21	1	0	2	1	3	0	3	4	4	4	4	3	3	2	2	2	3	5	1	4	1	5	4	4	1	5	4	2	2	5	5	1	1	4	5	1	1	1	4	1	1	4	4	3	2	4	1
400	0	20	0	1	2	1	4	0	2	3	3	2	3	4	3	2	2	2	4	5	1	4	4	3	4	5	3	4	5	5	4	4	4	2	2	4	5	2	5	1	5	5	4	1	4	2	2	2	1
401	1	21	0	0	3	1	2	0	4	4	4	5	3	1	3	2	4	2	3	2	2	4	4	4	3	4	2	4	4	4	4	5	4	2	1	3	2	2	2	1	3	3	4	5	4	2	2	2	2
402	0	21	0	0	4	1	2	1	3	3	3	3	3	2	2	2	2	2	3	4	4	2	4	2	3	2	2	4	4	4	4	4	4	2	2	4	4	2	2	2	2	4	2	2	2	4	2	2	1
403	1	20	0	1	4	1	4	0	5	3	3	4	3	1	2	2	2	3	3	3	1	5	3	4	4	2	2	3	4	3	4	4	3	2	2	2	3	1	4	2	3	4	3	3	4	3	2	1	0
404	0	21	0	0	3	1	1	0	4	3	3	3	3	2	3	2	4	2	3	3	2	4	4	3	2	3	3	4	3	3	4	4	3	2	3	3	4	2	3	3	3	4	3	3	4	3	3	4	0
405	0	20	1	0	2	2	1	0	3	5	3	2	2	1	2	2	2	1	1	5	2	4	5	5	5	5	2	5	5	4	4	5	5	1	4	3	5	1	4	4	5	5	4	3	5	5	4	4	2
406	0	20	1	0	4	1	1	1	1	3	3	4	5	3	4	3	2	1	2	4	3	5	4	4	3	4	3	5	4	4	5	3	3	2	4	2	3	2	4	3	3	4	3	2	4	2	4	2	2
407	0	20	0	0	3	1	1	1	3	5	2	4	5	4	3	3	5	1	3	5	5	5	4	5	5	5	5	5	5	5	5	5	5	1	2	4	1	1	5	1	5	5	5	5	5	2	4	1	1
408	0	20	1	0	2	2	2	0	4	5	5	2	2	2	1	2	1	1	#NULL!	5	2	4	4	5	5	5	1	5	5	4	4	5	5	3	2	5	5	3	4	3	4	4	3	4	5	2	2	3	0
409	0	22	0	0	2	1	1	1	4	4	4	3	3	2	3	2	3	3	2	4	2	4	2	5	3	4	2	4	4	2	4	4	5	4	3	4	4	2	2	2	4	2	3	4	4	2	3	3	0
410	0	20	0	0	2	1	1	1	3	4	4	3	3	4	2	3	3	2	3	4	4	5	1	3	2	2	4	5	4	5	5	5	4	2	2	3	4	2	3	3	4	4	4	#NULL!	4	1	2	3	2
411	0	20	1	0	4	1	2	0	3	3	4	3	2	2	4	4	4	2	3	3	3	4	4	4	2	3	3	4	4	4	3	4	4	3	2	4	2	2	4	2	3	4	3	3	3	4	4	3	1
412	0	21	0	0	3	1	4	0	4	4	4	2	2	2	3	2	3	2	2	4	2	4	4	4	2	4	1	4	4	4	4	3	5	2	2	4	4	2	4	1	4	4	4	3	3	2	2	2	1
413	0	21	0	0	3	1	4	0	5	5	5	2	1	1	2	2	3	3	1	5	2	4	3	4	2	5	2	3	3	3	2	2	2	2	3	2	#NULL!	2	2	2	5	2	2	5	3	2	2	2	0
414	0	22	0	1	3	1	2	0	3	3	4	2	3	3	3	3	3	3	3	3	2	3	4	3	3	3	2	5	3	4	2	4	4	3	3	3	4	2	3	2	4	4	3	3	3	4	3	4	1
415	0	21	0	0	3	1	1	1	4	3	3	2	2	3	2	4	4	2	2	4	4	4	4	4	2	4	4	4	4	4	3	4	4	2	2	3	3	2	4	3	4	4	3	4	4	4	2	2	1
416	0	21	0	1	3	1	4	0	5	4	4	2	1	1	2	2	2	3	3	5	4	4	2	4	4	5	4	5	5	2	5	4	5	1	1	5	4	3	4	1	5	5	4	5	5	2	1	2	0
417	0	20	0	0	3	1	1	1	3	3	2	2	3	3	3	3	4	2	3	2	2	5	3	4	4	4	4	5	4	3	5	5	4	2	2	3	4	3	3	2	3	4	4	4	5	3	3	4	1
418	0	21	0	0	2	1	2	0	4	3	4	2	3	3	4	3	5	2	2	4	1	4	2	5	4	4	2	5	5	2	3	4	4	2	1	4	4	3	2	1	4	2	2	3	4	2	4	4	1
419	0	19	0	0	2	2	2	0	4	5	4	2	1	1	1	2	2	1	2	5	2	5	5	4	3	5	2	4	5	4	5	5	5	1	1	2	5	2	2	2	4	5	4	5	5	1	3	3	0
420	0	19	0	1	3	1	2	0	3	#NULL!	4	2	2	1	3	4	4	2	3	4	2	4	5	4	2	4	2	4	4	4	4	4	4	#NULL!	2	3	3	1	4	2	4	4	3	4	3	3	2	2	1
421	1	20	0	0	4	2	3	0	4	5	4	2	3	2	4	3	2	2	3	1	4	5	4	2	2	2	4	4	4	4	4	4	2	2	4	2	2	2	4	3	3	4	4	4	3	2	3	4	3
422	0	21	0	0	1	1	4	0	5	5	1	3	5	2	2	2	5	1	2	5	1	4	1	2	1	4	1	1	5	2	2	2	5	1	1	2	2	1	4	1	2	5	1	4	5	2	2	2	1
423	0	22	0	0	3	1	4	0	3	3	2	2	2	3	2	2	1	1	2	4	2	5	5	4	3	5	5	5	4	4	4	4	5	2	4	4	4	3	5	3	5	5	3	5	3	3	4	2	1
424	1	20	0	0	3	2	2	0	1	5	4	4	3	3	4	2	5	3	4	4	2	4	4	2	3	4	2	5	5	4	4	4	5	2	2	3	3	1	4	1	2	4	2	3	5	4	2	2	1
425	0	20	0	1	3	1	4	0	2	4	3	3	4	5	2	3	5	2	4	2	5	5	5	2	2	4	5	5	2	2	5	2	4	1	1	2	5	1	2	1	2	5	2	2	2	4	2	1	1
426	1	21	0	1	4	1	2	0	4	4	5	3	2	1	1	1	2	2	2	3	5	5	5	4	3	2	5	5	2	5	4	5	4	2	1	4	5	1	4	1	4	5	2	5	2	3	1	1	0
427	0	21	0	0	4	1	3	0	4	3	3	4	3	2	4	3	4	3	4	2	3	5	4	4	3	2	4	3	2	4	4	3	4	2	2	3	4	1	4	2	2	4	5	3	4	4	2	4	1
428	0	20	0	0	3	2	2	0	3	2	3	4	4	3	4	4	4	4	4	5	3	4	2	4	2	2	4	2	4	2	4	4	5	2	2	3	3	2	4	2	5	3	4	5	5	4	3	4	2
429	1	20	1	0	2	2	2	0	4	3	4	3	3	3	4	4	4	3	4	4	3	4	4	3	2	2	3	4	2	2	4	4	4	3	4	3	4	2	2	2	3	4	4	3	4	3	4	4	1
430	0	20	0	0	3	1	2	0	4	4	4	3	3	2	3	3	3	2	3	4	2	4	2	4	1	4	2	4	2	4	3	2	4	2	2	3	2	1	4	2	4	4	2	4	4	2	4	3	1
431	0	18	0	0	3	1	3	0	4	4	3	3	3	2	2	2	3	2	2	4	3	4	4	4	2	4	2	4	3	4	4	4	4	2	2	3	3	2	4	2	4	4	3	3	3	4	3	2	1
432	0	19	0	0	3	1	1	0	3	3	4	4	5	4	3	3	4	2	4	2	1	4	3	4	3	3	1	4	5	5	4	4	3	1	1	4	4	2	4	1	3	4	2	2	3	2	1	3	2
433	1	20	0	0	4	1	1	0	4	5	3	4	2	1	3	2	5	4	2	4	4	4	4	3	3	4	2	5	4	4	4	4	4	2	2	2	4	2	2	2	4	4	2	4	4	2	2	4	1
434	0	21	0	0	3	1	3	0	4	5	3	1	1	1	3	1	3	3	2	3	1	4	2	4	3	5	1	4	4	4	4	3	5	2	1	3	5	1	3	1	#NULL!	4	3	3	2	4	1	2	1
435	0	21	0	1	4	1	3	0	4	5	4	2	2	3	1	2	3	4	3	3	3	3	4	4	3	3	2	4	2	3	4	3	3	1	2	3	3	3	4	2	4	4	4	3	2	2	2	1	1
436	1	21	0	0	2	1	3	0	2	3	2	4	3	3	4	3	3	2	2	5	2	3	5	5	2	4	3	4	5	2	4	5	5	1	1	3	4	1	1	1	4	4	3	2	5	3	2	5	3
437	0	20	0	0	3	1	2	0	2	3	4	2	2	1	2	2	2	3	2	3	2	2	2	2	2	2	1	4	2	1	1	2	4	1	1	2	3	2	2	1	4	4	2	4	2	1	1	1	1
438	0	20	0	0	2	2	3	0	2	3	4	2	2	3	4	3	3	2	2	3	4	#NULL!	5	4	4	4	4	5	5	4	5	5	5	3	2	3	3	2	3	1	4	4	2	3	5	3	3	5	1
439	1	21	1	1	4	2	4	0	4	4	5	2	1	1	3	1	1	1	2	5	1	4	5	5	1	5	1	1	3	4	2	3	5	1	3	2	2	1	4	1	5	5	1	4	1	3	1	2	0
440	1	21	0	0	4	1	1	1	4	4	5	4	3	5	5	4	5	4	3	1	1	2	2	1	1	1	1	1	1	1	1	1	1	1	1	2	2	1	1	1	1	1	1	1	1	1	1	1	0
441	1	21	0	0	3	1	1	1	4	3	3	2	2	3	3	4	3	1	3	4	2	4	2	4	2	3	3	5	4	2	2	4	4	2	2	4	4	2	2	1	3	4	2	4	4	2	3	2	1
442	1	20	0	0	3	1	3	0	4	5	3	3	5	5	3	4	5	2	4	2	4	4	4	4	2	4	4	2	2	4	4	4	4	2	2	4	2	2	4	2	2	4	4	4	4	2	2	4	1
443	0	22	0	0	3	2	2	0	2	3	3	4	4	5	5	4	4	2	4	3	4	4	5	3	2	4	5	5	4	4	3	3	3	4	2	3	3	2	3	2	2	5	4	3	4	4	4	4	1
444	0	20	0	0	3	1	3	0	4	3	4	2	2	3	4	1	4	#NULL!	2	5	2	5	5	3	4	3	5	4	2	4	5	1	5	1	4	2	2	1	3	4	2	5	3	4	1	2	1	2	1
445	0	20	0	0	3	2	1	0	4	4	3	3	2	3	4	3	4	2	2	3	1	2	4	4	3	4	4	4	5	4	3	4	5	2	3	3	4	3	3	1	4	4	3	3	3	4	2	2	0
446	0	20	0	1	3	1	4	0	4	5	4	1	1	1	3	2	2	2	1	5	3	5	2	3	2	4	1	3	4	3	3	3	5	1	1	2	3	2	2	1	5	4	3	4	2	1	1	1	0
447	1	21	0	1	2	2	2	0	4	4	5	2	2	1	3	1	5	4	3	3	1	5	2	5	4	3	1	5	1	1	5	3	3	1	1	5	5	3	1	1	3	3	5	3	5	4	1	4	0
448	0	20	0	0	3	1	2	0	4	5	3	1	1	1	3	1	2	1	1	5	1	5	2	4	3	5	3	5	5	3	5	5	5	3	1	4	4	4	3	2	5	4	5	5	4	3	2	4	0
449	0	20	0	0	3	1	3	0	5	5	5	2	2	1	2	2	3	4	2	3	2	5	2	5	3	4	2	4	4	2	4	3	3	2	2	3	4	3	2	1	4	4	2	4	2	2	2	2	0
450	1	19	0	0	3	1	4	0	3	4	4	2	4	3	4	5	4	1	4	4	2	5	2	3	4	4	2	4	3	4	4	4	4	2	2	3	4	3	3	2	4	4	4	3	4	3	1	2	0
451	0	21	0	1	3	1	2	1	4	5	5	2	2	1	3	2	3	2	2	5	4	5	5	4	4	5	5	5	4	5	5	5	5	5	5	5	5	3	4	5	5	5	5	4	5	5	5	5	1
452	0	18	0	0	2	2	1	1	5	3	3	3	2	4	5	3	3	4	5	2	2	4	5	3	2	4	3	4	4	3	2	2	4	1	2	4	4	1	4	2	4	4	3	4	2	1	2	3	0
453	0	21	0	1	3	2	2	0	2	4	1	3	5	5	4	4	5	1	5	4	2	4	5	4	5	4	5	5	4	4	1	4	4	5	1	4	2	1	4	1	4	4	2	3	4	5	5	1	3
454	0	20	0	1	3	1	2	0	3	3	4	2	3	3	2	2	4	2	3	4	2	3	4	3	3	4	2	4	3	4	3	4	4	2	2	3	4	3	4	2	4	4	2	3	3	3	2	3	1
455	0	19	0	0	2	2	2	0	4	5	3	3	2	3	3	3	4	2	2	3	2	4	5	4	3	4	2	5	4	4	4	4	5	2	2	3	4	2	4	2	4	5	4	5	4	2	3	2	1
456	0	20	0	0	2	1	4	0	3	3	3	3	3	2	3	3	2	1	2	5	3	5	4	5	3	4	2	5	2	4	4	4	4	3	3	3	#NULL!	1	3	2	5	5	4	4	4	2	3	5	1
457	0	20	0	0	3	2	4	0	4	3	4	2	2	1	2	2	2	2	3	4	3	2	3	2	2	4	1	3	4	4	4	3	5	1	1	3	1	2	5	1	4	3	2	4	1	3	1	3	0
458	0	20	0	1	4	1	1	0	5	4	3	3	3	2	2	3	2	2	3	4	5	5	5	4	4	4	5	5	3	4	5	5	5	5	5	3	5	2	4	1	3	5	5	4	4	2	2	5	1
459	0	19	0	0	3	1	2	1	3	4	2	3	4	3	4	4	4	2	#NULL!	4	5	4	4	4	3	4	4	5	4	3	4	4	3	4	3	3	4	2	3	2	3	4	3	4	4	2	2	3	1
460	0	20	0	0	4	1	2	1	3	4	4	2	2	1	4	2	3	2	3	3	1	4	5	4	3	3	2	3	3	2	4	3	4	2	4	2	3	1	4	2	3	2	2	4	3	5	4	4	1
461	0	20	0	0	2	1	1	0	4	3	3	3	4	4	3	5	3	3	4	3	2	4	2	4	3	3	2	4	3	4	4	4	4	2	2	4	4	2	4	2	3	4	3	3	4	3	2	3	1
462	0	21	0	0	2	2	2	0	3	4	4	3	3	3	2	3	4	2	2	4	2	4	4	3	4	5	2	4	5	4	4	3	4	2	4	4	2	3	5	2	4	4	3	4	4	3	2	1	1
463	1	21	0	1	4	1	4	0	4	5	3	1	2	1	2	2	1	3	3	3	1	5	3	4	2	3	1	3	2	2	4	1	4	1	1	3	4	1	2	1	5	4	1	4	2	1	1	1	0
464	1	19	1	1	3	1	1	1	4	5	3	1	5	4	3	2	3	2	2	2	2	3	4	4	2	5	2	5	4	4	4	4	5	2	1	4	4	3	4	1	5	5	2	5	4	4	1	1	1
465	1	20	0	1	3	1	4	0	3	4	4	1	1	1	1	1	1	2	1	1	4	4	1	5	4	1	4	2	4	4	5	4	1	1	2	4	4	4	4	1	5	2	1	5	2	4	2	1	1
466	0	21	0	0	3	1	1	1	4	5	4	2	4	2	2	3	1	2	4	4	2	4	2	2	2	4	2	4	2	2	4	2	4	2	2	2	4	1	4	3	4	2	3	4	2	4	2	2	1
467	0	21	0	0	3	1	2	0	4	3	4	1	2	3	2	1	1	2	2	4	4	5	2	5	2	2	1	4	4	3	3	4	4	1	1	2	4	1	4	1	4	4	2	2	4	3	2	5	0
468	0	21	0	0	1	1	2	0	4	5	5	2	1	1	2	2	2	2	3	4	1	4	3	3	5	5	2	5	4	4	3	4	5	2	1	3	3	4	4	1	5	4	2	3	4	4	2	3	1
469	1	21	0	0	2	1	1	1	4	5	3	2	2	3	2	2	3	4	2	4	3	4	2	5	4	4	2	5	4	4	2	4	4	2	1	5	4	3	4	1	5	4	2	4	4	3	3	2	1
470	1	21	0	0	4	1	4	0	4	3	4	3	3	2	2	3	2	2	4	4	2	5	4	4	2	5	2	5	2	4	5	2	5	1	1	2	4	2	4	1	5	5	5	4	2	4	2	4	0
471	0	20	0	0	3	1	4	1	4	4	4	2	2	1	3	3	2	2	3	4	4	4	5	5	2	5	4	5	5	4	3	5	5	1	1	4	3	2	4	2	4	5	4	2	4	1	1	2	1
472	1	21	0	0	3	1	2	1	4	3	4	2	3	2	2	2	3	4	4	2	3	2	3	3	2	3	4	4	3	2	3	4	1	2	3	4	4	1	5	3	2	5	3	2	4	3	3	2	1
473	1	20	0	1	4	1	2	0	3	4	3	2	2	1	4	2	2	2	4	3	4	4	4	5	4	3	4	4	2	3	2	4	3	2	2	3	4	2	5	2	3	4	2	3	3	4	1	4	3
474	1	21	0	0	3	1	3	0	4	3	3	2	2	1	3	2	2	1	3	4	3	4	5	4	3	4	2	4	2	4	4	4	4	1	3	3	3	3	4	2	4	4	3	4	3	5	2	3	2
475	0	19	0	1	3	1	1	1	3	4	4	4	3	3	4	4	4	1	3	4	1	4	1	3	2	5	1	4	5	1	2	3	4	1	1	3	4	4	1	1	5	2	1	3	2	1	4	2	1
476	0	21	0	0	3	1	2	0	4	4	4	3	2	2	2	4	2	2	2	4	2	3	4	4	2	4	2	4	4	4	2	4	4	3	3	3	3	2	2	3	4	3	3	4	2	2	2	2	0
477	0	20	0	0	2	1	4	0	4	5	3	2	2	1	4	4	1	3	2	1	2	5	4	4	4	4	1	5	2	4	5	2	4	1	1	1	4	1	4	1	4	4	4	5	2	3	1	1	1
478	0	20	0	0	3	1	4	0	4	3	4	2	2	2	3	4	3	1	1	2	2	4	2	4	3	4	2	5	4	3	4	4	4	2	2	2	4	2	3	2	4	4	3	2	4	4	2	4	1
479	0	21	0	0	2	1	2	0	5	4	3	3	3	4	3	4	3	2	2	4	2	4	2	3	4	4	2	4	4	3	4	4	3	2	2	3	4	3	3	2	4	4	4	4	4	3	2	4	1
480	1	20	0	0	4	1	4	0	4	4	4	2	2	1	2	3	3	3	3	2	1	2	4	4	1	3	1	3	1	5	2	1	4	1	1	2	2	1	3	1	2	3	1	2	1	2	1	2	0
481	0	20	0	1	2	2	4	0	3	4	3	2	2	2	4	3	2	2	1	3	4	5	4	4	4	3	5	4	4	5	5	4	4	4	2	4	3	5	4	3	4	5	5	4	5	5	2	3	2
482	0	19	0	0	3	1	3	0	4	4	4	3	2	2	2	2	3	3	2	3	3	4	2	2	2	3	3	2	2	3	2	2	4	2	2	2	4	2	2	2	3	2	2	2	2	2	2	2	0
483	1	20	0	0	1	1	4	0	5	5	5	1	1	1	1	1	1	1	1	5	1	5	1	5	5	5	1	5	5	1	5	5	5	1	1	5	5	5	1	1	5	1	5	5	5	1	1	5	0
484	0	20	1	0	1	1	4	0	4	5	4	3	2	2	2	4	1	3	3	3	3	4	4	4	3	4	3	3	4	4	3	2	3	2	3	4	2	2	3	4	3	2	3	3	3	3	3	3	1
485	0	20	0	1	2	1	2	0	3	4	1	2	2	2	3	2	4	5	1	1	1	5	1	5	3	2	1	5	2	1	5	5	5	4	4	2	5	1	2	1	2	5	5	1	5	2	4	5	2
486	0	21	0	0	3	1	2	0	5	5	5	3	2	2	2	2	3	2	3	4	2	5	5	4	4	4	3	4	2	2	5	4	4	2	2	4	4	2	2	2	4	4	2	4	2	4	2	2	1
487	0	20	0	0	3	1	2	0	4	5	5	3	3	1	1	3	4	1	5	5	1	4	2	4	2	3	3	4	2	4	4	4	4	2	2	3	4	1	2	1	3	4	4	5	2	1	1	1	0
488	0	20	0	0	3	1	2	0	4	4	5	2	2	3	3	3	5	2	3	5	3	4	4	4	3	5	3	4	4	3	4	5	5	3	2	4	4	2	3	2	5	3	4	4	4	2	1	2	1
489	1	20	0	0	4	1	1	1	3	4	4	3	4	3	3	2	3	1	3	4	2	5	4	4	3	3	2	4	3	3	1	3	5	1	1	3	4	3	3	2	3	4	2	3	2	2	1	1	1
490	1	21	0	0	3	1	3	0	3	3	4	3	5	2	2	1	1	3	1	4	3	4	3	4	2	5	2	4	4	3	3	4	3	2	2	3	4	3	3	1	4	2	3	2	3	2	1	1	1
491	0	20	0	0	3	2	3	0	3	3	3	4	4	4	3	4	4	3	3	2	2	4	2	4	2	2	4	3	4	4	2	4	4	2	4	2	2	2	4	4	2	4	2	2	2	4	4	2	2
492	1	20	0	0	2	1	4	0	3	4	4	2	2	3	3	3	3	3	1	5	2	4	4	5	3	5	2	4	5	4	4	4	5	2	2	4	3	4	4	2	4	4	4	5	4	3	1	1	1
493	0	21	0	0	3	1	1	1	4	4	4	2	2	2	2	2	2	2	1	4	2	4	4	4	3	4	2	5	5	4	4	4	5	2	2	4	4	3	2	2	5	4	2	4	3	1	2	1	0
494	1	20	0	0	3	2	4	0	4	4	4	1	1	1	2	2	2	1	1	5	1	5	2	4	4	4	1	5	3	3	4	4	4	2	1	4	4	4	3	1	4	3	4	4	4	2	2	3	0
495	1	21	1	1	3	1	3	1	2	4	3	3	3	2	3	3	4	2	2	4	4	4	5	4	2	4	4	3	3	4	4	3	5	3	3	3	4	2	3	2	3	5	4	4	3	4	3	2	1
496	0	19	0	1	3	1	1	0	2	2	3	3	2	4	3	2	3	1	3	4	3	4	2	4	3	5	2	5	4	4	3	4	5	3	1	4	1	3	4	1	3	5	1	3	2	5	1	4	2
497	0	21	0	0	3	2	1	0	3	3	3	4	4	3	4	2	3	2	3	3	2	3	2	3	2	2	3	3	2	2	3	3	4	2	3	3	2	2	2	2	2	4	2	2	3	2	2	3	0
498	0	20	0	0	3	1	2	0	4	4	4	2	2	2	3	2	3	1	2	4	2	5	4	4	4	4	3	4	3	4	4	4	4	4	4	3	4	2	4	2	3	4	4	4	4	4	3	2	1
499	0	20	0	1	2	2	1	1	3	4	3	2	3	2	5	3	3	2	3	5	1	2	4	4	2	4	2	4	3	4	2	4	4	2	3	3	2	2	4	2	4	4	4	4	4	2	2	2	1
500	0	20	0	1	1	2	4	0	4	5	5	1	1	1	1	1	2	1	1	4	1	5	4	5	5	4	1	5	5	2	5	4	5	1	1	5	5	3	4	1	5	4	2	5	3	2	1	2	1
501	1	21	0	1	1	1	2	0	4	4	4	3	2	3	3	3	3	3	2	3	4	4	4	4	3	4	4	4	4	2	4	4	4	2	2	3	4	2	2	2	4	4	3	4	4	4	2	2	1
502	0	20	0	0	3	1	3	0	4	4	4	3	3	2	3	3	5	2	3	3	4	4	2	4	4	4	2	4	2	2	4	4	4	2	2	3	4	3	2	1	4	4	3	4	4	2	2	4	1
503	0	20	1	1	3	1	2	0	4	5	4	2	1	1	3	3	1	2	2	4	2	5	4	4	4	5	3	5	5	4	5	5	5	3	2	3	4	2	2	2	4	4	5	4	5	2	2	5	1
504	0	20	0	0	3	1	4	0	4	5	3	3	3	3	2	3	2	2	3	4	2	4	4	4	2	4	2	4	2	4	4	3	4	2	4	4	4	2	4	2	4	4	2	2	2	4	2	2	0
505	1	19	0	0	4	1	1	0	5	5	5	2	3	1	3	2	3	3	3	1	1	1	1	1	1	3	1	1	1	3	1	1	1	1	1	1	1	1	3	1	1	1	1	1	1	1	1	1	0
506	0	21	0	0	3	1	3	1	4	4	3	3	3	3	3	4	4	3	2	4	3	4	1	3	2	4	4	4	3	4	3	3	4	3	3	4	3	2	2	2	3	2	3	2	3	2	2	2	1
507	0	21	0	1	3	1	1	1	4	3	4	2	2	2	2	2	2	1	1	3	1	5	2	5	5	4	2	5	4	4	4	5	4	2	3	3	3	3	3	1	4	4	3	4	5	4	2	3	1
508	0	21	0	0	3	1	2	0	4	3	3	2	3	3	4	3	3	2	#NULL!	2	1	4	4	3	2	3	2	3	3	4	4	2	4	3	2	3	3	3	3	2	3	4	3	3	2	3	2	2	1
509	1	20	0	0	3	1	4	0	4	4	3	2	3	2	3	1	3	1	2	5	1	1	2	3	2	5	1	2	4	4	4	2	5	1	1	5	2	1	5	1	5	4	2	5	2	3	1	1	0
510	0	20	0	0	3	1	2	0	4	5	4	2	2	2	2	1	2	3	2	4	4	4	2	4	2	4	2	4	4	2	4	4	4	2	2	4	4	3	4	2	4	4	2	4	3	2	2	2	1
511	0	21	0	0	2	1	2	0	4	3	4	3	4	4	4	3	4	2	3	2	3	4	2	4	4	2	4	4	4	4	4	4	3	2	3	3	4	2	2	2	3	4	4	3	4	2	3	2	1
512	1	20	0	0	4	1	3	0	4	4	3	3	3	2	5	2	3	2	4	4	5	5	4	4	2	4	5	5	4	4	5	5	5	3	2	4	3	2	2	2	3	4	4	3	4	4	2	2	1
513	1	21	0	0	4	2	2	0	2	1	4	5	5	4	5	2	4	3	1	4	1	5	1	4	5	5	1	1	2	5	4	4	5	1	1	4	5	2	4	1	2	1	1	1	3	5	1	1	1
514	1	22	0	0	4	1	4	0	4	3	4	2	4	2	3	4	4	3	3	2	3	3	4	4	3	3	4	3	3	4	3	3	4	2	3	3	4	3	3	4	3	2	3	4	4	3	4	3	2
515	0	21	0	1	3	1	1	1	4	3	3	2	1	3	3	2	3	2	3	2	4	5	5	5	3	3	4	5	5	4	4	5	5	4	4	4	4	1	4	3	4	4	4	3	4	5	4	2	1
516	1	21	0	0	4	2	3	0	3	5	3	2	3	3	2	3	3	2	1	2	3	5	2	4	3	2	2	4	1	4	4	4	4	4	3	3	4	3	4	2	2	4	4	5	3	2	2	4	1
517	0	20	0	0	1	1	4	0	4	5	4	2	2	3	3	2	3	1	2	3	1	5	2	4	4	3	1	4	4	5	5	2	3	1	5	4	3	2	4	3	4	4	4	4	5	3	5	5	0
518	0	21	0	0	4	1	1	1	4	4	2	3	4	3	3	3	5	1	3	5	3	5	4	4	3	5	3	5	5	5	5	5	5	2	1	2	4	1	5	1	4	4	2	2	3	3	3	1	3
519	0	20	0	0	3	1	2	0	5	5	3	2	4	2	3	3	3	2	3	4	2	4	2	4	3	2	2	4	3	4	2	2	2	2	2	3	2	2	4	2	4	4	2	2	4	2	2	2	1
520	0	19	0	0	3	1	2	1	3	4	4	4	4	2	4	4	4	1	3	4	2	4	2	2	2	3	2	5	2	3	5	3	5	2	2	1	5	1	3	2	4	4	2	3	2	2	2	2	1
521	0	20	0	1	4	1	2	1	4	5	4	1	2	1	1	1	3	2	3	4	1	3	1	4	3	4	1	3	4	3	2	3	4	1	1	4	1	1	3	1	4	3	2	4	3	1	1	2	0
522	0	20	0	1	3	1	2	0	4	5	4	1	2	1	1	1	3	2	3	4	1	3	#NULL!	1	4	3	1	3	4	3	2	3	4	1	1	4	1	1	3	1	4	3	2	4	3	1	1	2	0
523	1	20	0	1	4	1	4	0	3	4	4	2	2	1	3	2	1	2	2	4	2	5	5	2	4	3	2	3	5	2	5	5	5	1	1	4	4	2	4	1	4	5	5	3	5	4	3	2	1
524	0	20	0	1	3	1	2	0	4	2	2	3	4	4	4	4	3	3	4	4	3	3	4	3	3	4	3	4	3	4	3	3	4	3	2	3	3	2	3	2	4	4	2	4	3	3	2	2	2
525	0	20	0	1	3	1	2	0	3	3	2	3	#NULL!	5	4	4	4	1	4	3	4	5	5	4	3	3	5	5	4	4	4	3	4	4	2	3	4	1	4	2	4	4	3	2	3	4	4	4	2
526	0	21	0	0	4	1	2	0	4	4	3	4	4	2	3	4	3	1	3	1	1	5	4	1	1	1	1	4	1	1	3	2	3	1	1	1	4	1	1	1	1	1	3	1	1	1	1	1	0
527	0	20	0	1	2	1	3	0	3	4	4	3	3	3	2	3	2	2	2	5	3	5	4	5	5	3	2	5	2	4	5	5	5	3	3	3	5	2	2	2	2	5	5	5	4	4	2	3	0
528	0	20	1	0	3	2	3	0	4	4	4	4	4	3	5	4	5	1	5	2	3	4	4	4	4	4	2	4	4	4	4	3	2	2	2	4	4	2	4	4	4	4	4	4	4	4	4	3	1
529	0	20	0	0	4	1	1	1	2	2	3	3	3	4	4	4	4	2	4	3	3	3	2	4	4	4	3	4	2	4	4	4	4	4	3	2	3	2	4	2	3	3	4	3	3	3	2	4	3
530	0	21	0	0	3	2	1	0	3	3	2	4	4	4	4	4	5	3	4	4	3	4	4	3	4	5	4	4	2	3	3	4	4	3	4	4	4	2	4	2	3	4	2	2	2	3	3	2	1
531	0	20	0	0	2	2	1	0	4	3	4	2	3	2	2	3	3	2	2	5	5	5	5	4	4	4	5	4	4	4	3	4	5	3	4	4	4	3	3	2	4	4	3	4	4	4	4	3	1
532	0	20	0	0	2	1	3	0	3	4	4	3	3	4	3	4	3	2	2	4	5	4	4	3	2	3	2	5	3	3	2	2	4	1	1	3	4	1	3	2	4	4	4	5	4	4	3	1	1
533	0	21	0	0	3	1	1	1	5	4	4	2	2	3	2	3	3	2	3	3	1	4	1	4	3	3	1	3	3	2	2	2	4	1	1	3	2	2	2	1	3	2	2	3	2	2	2	3	1
534	0	20	0	0	3	1	1	0	4	5	4	1	1	1	2	2	3	1	2	5	2	4	4	4	3	5	2	5	4	2	2	4	5	2	2	4	2	3	4	1	5	4	2	4	3	1	1	2	1
535	1	20	0	0	2	1	2	0	4	2	3	3	3	2	3	3	2	1	3	5	1	5	5	5	3	4	2	5	4	5	5	5	5	2	3	5	3	3	5	2	4	5	4	5	3	5	3	3	1
536	1	21	0	0	3	1	4	0	3	4	4	3	2	2	3	3	5	2	1	5	5	4	2	5	2	5	5	5	5	5	2	2	5	2	2	2	5	2	5	1	5	1	2	5	2	4	2	2	2
537	1	21	0	0	4	1	4	0	5	5	5	3	1	3	3	1	1	3	3	5	1	1	1	5	1	5	1	5	1	1	1	1	5	1	1	3	1	1	1	1	5	1	1	5	1	1	1	1	1
538	1	20	0	0	3	1	1	1	4	3	3	2	2	2	3	2	2	2	2	5	2	4	2	4	4	5	2	5	4	2	2	3	5	1	1	5	4	2	2	2	5	2	2	5	4	2	1	2	1
539	0	21	0	0	3	1	3	0	4	4	5	3	2	3	1	3	3	3	2	3	1	4	2	4	3	3	1	4	3	2	4	3	3	2	1	4	4	3	2	2	3	4	2	3	2	2	2	2	0
540	0	20	0	0	4	1	2	1	3	4	4	2	1	1	2	2	2	1	1	5	2	5	2	4	4	5	2	4	5	4	5	4	5	3	2	5	5	4	3	2	5	2	2	5	5	2	1	4	0
541	0	20	0	0	2	1	3	0	3	3	4	3	4	3	2	2	2	2	2	2	3	3	2	3	3	2	4	4	4	4	3	2	4	3	2	2	2	2	4	1	4	4	2	2	2	3	3	3	1
542	0	21	0	0	1	1	1	1	4	5	3	1	1	1	1	1	4	3	1	4	1	2	1	4	4	4	1	4	5	1	2	3	4	1	1	4	3	1	1	1	4	1	1	5	2	1	1	1	0
543	0	20	0	1	3	1	1	0	4	3	4	2	3	3	3	3	2	2	3	1	3	5	1	2	5	1	5	4	2	4	2	3	4	4	3	2	4	3	4	2	3	4	2	3	3	3	5	5	0
544	0	21	0	0	3	2	1	0	4	4	5	2	3	3	2	3	4	3	4	3	2	4	3	4	2	4	3	4	3	3	4	4	4	2	1	3	2	2	4	1	4	3	3	3	2	2	2	2	0
545	0	20	0	1	3	1	4	0	2	4	4	2	2	2	3	4	2	4	4	2	1	5	2	3	5	2	1	5	2	4	5	5	4	1	2	2	5	2	4	1	3	4	2	4	4	2	1	4	3
546	0	21	0	0	1	1	1	1	2	4	4	5	4	4	4	3	2	1	1	3	2	5	5	5	5	3	2	5	5	5	5	5	5	1	3	2	5	2	5	1	5	5	5	2	5	5	5	5	2
547	0	20	0	0	3	1	2	1	5	4	5	4	2	2	3	5	2	1	3	5	1	5	5	4	3	4	1	5	4	5	4	4	5	1	1	3	4	3	3	1	4	5	3	4	3	5	2	2	1
548	0	19	0	0	3	2	1	1	5	5	4	4	3	4	4	4	3	2	3	3	2	3	4	4	2	3	2	3	2	4	2	3	5	3	2	3	3	2	4	2	3	5	2	3	3	5	2	3	1
549	0	20	0	0	3	2	2	0	4	4	4	3	2	3	3	3	4	4	3	2	4	3	3	4	3	3	4	3	3	3	2	3	3	2	2	4	2	1	3	1	2	4	3	2	3	2	2	3	1
550	0	22	0	1	4	2	1	1	1	1	1	4	4	3	4	5	3	1	5	1	2	5	3	4	3	3	4	2	4	5	5	5	5	1	2	2	4	4	4	1	4	4	1	5	5	4	2	5	3
551	0	19	0	1	3	2	1	0	3	3	3	4	4	4	3	4	4	3	3	2	4	4	4	3	2	4	4	3	4	4	4	2	4	4	2	2	2	2	4	2	2	2	4	3	3	2	4	2	1
552	0	20	0	1	2	1	2	0	3	4	3	3	3	2	3	2	2	2	2	4	3	2	3	3	2	4	2	3	4	4	2	3	5	2	3	4	3	2	4	2	4	4	2	3	4	4	2	2	1
553	0	21	0	1	2	1	2	1	4	4	3	2	3	2	3	2	2	2	2	3	4	5	4	4	5	5	5	5	4	3	5	5	5	5	2	3	5	2	3	2	4	5	5	2	5	5	4	5	1
554	0	19	0	0	3	1	4	0	4	4	3	3	3	4	2	4	3	2	4	4	2	3	4	4	3	4	3	4	3	2	4	3	4	2	3	3	3	3	3	2	3	4	4	3	4	4	3	4	0
555	0	19	0	1	2	1	4	0	4	4	4	2	3	3	3	3	3	1	3	4	1	1	5	5	4	4	4	4	4	4	4	4	4	3	2	3	3	4	3	2	4	4	3	3	3	3	3	2	0
556	0	18	0	0	2	2	1	1	5	5	5	3	4	2	2	2	2	3	2	4	1	4	2	4	3	4	1	3	3	2	4	4	4	2	2	4	4	2	2	2	4	3	4	2	3	3	3	4	0
557	0	20	0	0	3	1	1	0	5	4	5	4	3	4	4	3	5	3	2	4	2	5	4	4	2	4	3	1	4	3	5	2	5	3	1	4	5	3	4	2	3	5	3	2	2	5	2	3	1
558	0	21	0	0	3	1	4	0	4	4	5	3	2	2	2	2	3	3	2	4	1	5	1	4	2	3	1	4	3	2	5	5	5	1	1	2	5	1	2	1	5	4	5	5	4	1	1	1	1
559	0	20	0	1	3	1	1	0	4	5	4	1	2	2	3	1	2	1	2	3	2	4	2	2	4	3	2	4	4	2	4	4	4	2	1	3	4	2	2	1	4	2	4	4	2	1	2	4	2
560	0	20	0	0	2	1	3	0	5	5	5	2	2	1	2	2	2	3	1	4	1	2	1	4	2	4	2	4	4	2	4	4	4	1	1	4	4	2	1	1	5	2	1	2	1	1	1	2	0
561	0	21	0	0	1	1	3	1	2	4	4	2	3	2	3	4	2	2	3	5	3	5	4	4	4	5	3	5	5	5	3	5	5	4	3	3	3	3	4	1	5	4	3	3	4	4	2	4	1
562	0	20	0	1	2	1	3	0	4	5	4	3	2	2	3	3	2	1	2	4	1	5	2	4	4	4	1	5	4	2	3	4	5	1	2	4	4	2	2	1	4	3	4	4	2	2	2	2	1
563	0	20	0	0	3	1	1	1	4	4	4	2	2	2	2	2	3	3	2	4	2	4	2	4	2	4	2	4	4	3	3	4	4	2	3	4	4	2	2	1	4	3	2	4	2	3	2	2	1
564	0	21	0	0	3	1	1	1	4	2	3	2	2	2	3	3	4	1	2	4	2	5	5	4	3	4	2	3	3	4	2	4	4	4	4	3	2	2	4	1	5	5	1	2	4	5	3	4	0
565	0	20	0	0	2	1	3	0	4	4	4	3	2	3	2	2	2	1	2	5	2	4	3	4	3	4	2	4	4	2	3	2	5	2	3	4	4	2	2	2	4	2	3	3	2	2	3	2	1
566	0	19	0	1	2	1	4	0	4	5	4	3	3	2	2	2	2	2	2	4	2	4	3	4	4	4	2	4	4	3	4	4	4	2	2	3	4	3	3	2	4	3	3	3	4	3	2	3	1
567	0	20	0	1	3	1	3	1	4	4	4	2	2	3	2	3	4	2	2	5	2	5	4	4	5	5	2	5	5	2	5	5	5	1	1	3	4	1	2	1	5	3	4	2	5	2	4	2	2
568	0	20	0	0	2	1	2	1	5	5	4	1	2	1	3	2	4	1	1	5	2	4	2	5	2	5	2	5	5	4	4	5	5	2	2	5	2	5	5	2	5	4	4	5	5	4	2	2	1
569	0	20	0	0	3	1	3	0	5	4	4	2	1	1	4	1	1	3	3	5	3	5	4	2	4	5	3	5	5	4	5	5	5	2	2	4	5	2	1	1	5	4	5	4	2	1	1	1	1
570	0	20	0	0	3	1	2	0	4	4	3	3	2	2	1	3	2	2	2	4	1	5	4	3	4	4	4	5	4	4	5	4	5	2	1	5	5	2	4	1	5	4	4	4	4	2	2	2	1
571	0	20	1	1	4	2	2	0	4	3	4	2	3	2	3	2	5	1	3	4	4	5	5	5	5	5	4	4	4	5	5	4	5	4	4	3	3	1	4	3	3	5	5	3	3	5	3	3	1
572	0	20	0	1	3	2	4	0	4	3	3	4	4	5	4	4	5	1	4	2	4	3	4	4	2	3	3	4	2	4	4	4	4	3	4	2	2	1	3	2	2	4	2	3	4	2	4	4	3
573	0	21	0	1	1	1	2	1	4	5	5	2	1	2	2	2	3	1	2	4	2	2	3	5	3	5	1	4	5	4	1	2	5	1	1	5	3	2	2	1	5	4	2	3	2	3	1	2	1
574	0	20	0	1	1	1	4	0	4	5	4	2	3	4	2	2	5	1	2	4	4	4	4	3	4	4	4	4	4	4	4	3	4	3	2	4	4	2	4	2	4	4	2	3	4	2	2	3	1
575	1	22	0	0	3	1	2	0	4	3	3	2	2	1	3	2	3	2	3	5	4	5	5	4	5	4	4	5	5	5	5	5	5	4	4	4	5	4	4	3	4	4	4	4	4	4	3	4	1
576	0	21	1	1	1	2	2	0	5	4	4	2	2	2	2	1	4	2	2	2	2	5	4	4	4	4	1	2	2	2	3	4	4	1	1	2	3	3	4	1	2	2	3	3	4	4	1	2	1
577	0	20	0	0	3	1	3	0	4	4	4	2	1	2	3	2	3	2	3	4	3	4	2	4	4	4	2	4	4	4	3	4	4	2	2	3	2	2	4	2	4	4	3	2	3	4	2	4	1
578	0	21	0	0	3	1	2	1	5	4	4	3	3	1	2	2	2	1	3	3	3	5	4	4	2	3	2	4	2	4	4	3	4	2	2	3	3	2	4	1	3	4	3	2	3	4	1	1	0
579	0	20	0	1	2	2	4	0	4	4	2	2	1	3	2	3	3	1	2	4	1	4	3	3	4	4	3	4	5	5	2	4	4	1	3	3	2	1	5	1	3	5	3	3	4	3	3	1	1
580	0	21	0	1	4	1	1	1	3	4	4	3	2	2	3	2	4	2	4	3	2	4	2	4	3	2	2	4	3	4	4	4	4	2	4	3	4	3	2	2	4	4	3	3	4	2	2	3	1
581	0	21	0	1	2	1	2	1	4	5	4	2	2	2	2	2	3	2	3	4	2	4	4	3	4	4	3	4	4	4	4	3	4	3	4	4	4	3	4	3	4	2	3	4	4	3	2	4	1
582	0	20	0	1	3	1	4	0	2	4	1	2	2	3	4	3	3	1	2	4	5	5	3	4	5	5	5	5	3	2	5	5	5	5	2	5	5	4	2	3	5	5	5	5	5	5	4	2	3
583	0	20	0	0	3	1	3	0	4	4	5	3	3	3	3	4	4	4	3	4	2	5	4	5	4	4	5	5	4	5	5	4	3	2	1	3	3	2	1	1	3	5	4	3	4	2	2	4	0
584	0	20	0	0	4	1	4	0	4	3	2	3	3	5	3	2	2	1	2	5	2	4	1	2	3	4	1	3	5	2	5	3	5	2	1	4	5	1	2	2	5	4	3	4	4	1	4	5	1
585	0	20	0	1	3	1	3	0	4	5	3	2	2	2	3	4	1	3	2	4	1	5	2	5	5	4	1	5	3	3	5	5	4	2	2	4	5	1	3	2	4	1	4	5	4	2	2	5	0
586	0	21	1	0	2	1	3	0	5	4	4	3	2	2	3	4	3	1	3	4	3	4	4	4	3	4	2	4	3	4	4	4	4	2	2	4	4	3	3	2	4	5	3	4	4	4	2	3	1
587	0	21	0	1	3	1	1	0	4	5	4	2	1	1	3	1	2	2	1	4	1	4	1	4	5	4	1	4	4	1	4	5	5	1	1	4	4	4	2	1	5	4	4	4	4	1	2	4	1
588	0	20	0	1	2	1	4	0	5	5	4	2	2	2	2	2	3	3	3	3	2	4	2	4	3	4	1	3	2	4	3	3	4	2	2	3	4	2	3	1	5	2	2	4	3	2	2	4	1
589	0	20	0	1	1	1	4	0	4	3	4	1	1	2	3	1	1	2	5	2	1	5	4	5	4	5	1	5	4	1	4	5	4	1	1	4	5	2	5	5	5	1	1	5	5	1	1	5	1
590	0	21	0	0	3	1	1	1	4	5	4	2	2	2	4	3	5	2	3	1	4	4	4	3	4	3	2	3	2	4	2	3	3	4	2	3	3	2	3	2	4	3	4	2	4	3	4	2	1
591	0	20	0	0	3	1	1	1	5	5	5	3	1	3	1	4	2	2	3	4	4	4	4	4	3	4	4	3	3	4	4	4	4	2	2	4	3	3	4	2	4	4	2	4	3	4	2	3	0
592	0	20	0	1	3	1	1	1	3	3	4	2	2	3	3	3	4	2	2	4	2	5	3	4	4	4	2	4	3	2	5	5	4	2	1	3	4	4	3	2	4	3	4	4	4	2	2	4	1
593	0	21	1	0	4	1	1	1	3	3	4	2	3	2	3	2	3	2	3	4	1	4	4	2	3	4	3	4	2	2	4	4	2	3	4	2	3	2	3	4	2	2	2	4	4	2	2	2	1
594	0	21	0	0	3	1	4	0	2	4	3	3	4	4	3	3	4	4	4	4	5	5	4	4	5	5	3	4	4	4	4	4	4	3	3	4	4	2	3	3	4	4	2	2	2	3	2	4	1
595	0	20	0	0	1	1	2	0	3	3	4	3	3	3	3	3	4	2	2	4	4	5	4	4	5	4	4	5	4	4	5	5	4	4	2	4	5	2	3	1	4	5	5	5	5	2	2	4	1
596	0	20	0	0	3	1	2	0	3	4	3	4	4	3	5	4	4	1	4	1	5	5	4	2	2	2	2	3	2	4	5	5	5	3	3	2	2	2	2	4	4	4	4	2	4	3	4	4	2
597	0	20	0	0	2	1	2	0	3	3	2	2	3	2	4	2	3	2	4	4	4	5	3	4	5	5	5	5	4	5	5	5	5	2	3	4	5	4	5	2	4	5	5	5	4	2	2	1	1
598	1	21	1	0	4	2	1	1	4	3	2	3	2	2	2	3	3	3	3	5	1	3	1	2	3	5	1	4	3	3	1	5	5	1	1	4	3	2	2	1	3	2	3	4	5	2	1	4	0
599	0	20	0	1	2	2	1	0	1	2	2	3	3	3	4	4	4	3	4	4	4	5	4	4	5	5	5	4	2	4	5	5	5	5	1	2	4	2	4	2	4	5	4	4	5	5	4	4	2
600	0	20	0	1	3	1	2	1	3	5	3	2	2	2	4	2	2	2	2	4	1	4	4	5	4	4	1	4	4	3	3	4	5	1	2	3	3	2	3	2	2	3	3	4	3	3	2	2	0
601	0	21	1	0	3	1	2	1	2	2	4	3	3	3	3	3	3	1	4	3	3	3	4	4	2	5	4	5	4	5	2	4	4	2	4	4	2	2	5	3	4	4	3	3	3	4	4	1	1
602	1	20	0	0	3	1	1	1	4	4	3	3	2	4	3	3	3	1	2	4	3	5	3	3	4	2	5	3	2	3	4	4	3	2	3	4	2	3	3	4	4	4	3	3	4	3	3	2	1
603	0	21	0	1	3	2	3	0	4	5	4	3	4	2	2	3	3	2	1	4	1	4	3	2	3	3	1	5	2	3	4	3	4	2	2	4	4	1	2	2	3	5	3	4	4	2	3	2	1
604	1	20	0	0	2	1	3	0	4	5	4	4	2	1	2	3	2	3	3	1	3	4	1	4	3	1	4	3	4	3	4	5	1	1	3	4	2	5	1	5	4	1	1	2	1	1	4	3	0
605	1	20	0	1	2	2	1	0	4	3	4	3	2	3	4	2	2	1	2	4	3	5	4	4	5	4	4	3	4	4	4	4	5	5	1	3	3	5	2	4	1	4	5	3	4	3	4	3	2
606	0	21	0	1	1	1	1	1	5	5	4	2	2	2	4	1	2	1	2	5	1	3	1	4	2	5	2	4	5	5	2	3	4	1	4	4	2	1	1	1	4	4	2	3	4	1	2	2	1
607	0	21	0	0	3	1	2	0	4	4	4	1	1	2	3	3	4	3	2	4	1	3	2	5	4	4	1	4	5	2	1	4	5	1	1	4	1	1	4	1	4	2	1	4	4	2	1	1	2
608	0	21	0	0	3	1	1	0	4	4	3	2	2	2	3	3	4	2	2	4	3	4	3	4	3	4	3	4	4	3	4	3	4	3	3	4	3	2	3	2	4	4	3	3	4	4	3	2	1
609	0	21	0	0	3	1	1	1	3	3	5	3	2	3	3	4	4	3	2	3	2	4	2	3	3	4	3	4	2	4	4	4	4	4	2	3	3	2	4	2	4	4	4	4	4	2	2	2	1
610	0	20	0	1	2	1	4	0	4	5	4	3	1	2	1	2	2	1	2	4	1	4	3	4	4	4	3	4	4	4	3	4	5	1	1	4	4	2	4	1	4	4	2	5	4	1	1	3	1
611	0	19	0	1	3	1	3	0	5	4	3	3	3	4	4	4	4	2	2	4	2	4	4	4	3	4	3	4	5	3	2	2	5	2	3	3	3	2	2	1	3	3	2	4	4	4	2	2	1
612	0	21	0	1	2	1	3	0	3	4	4	1	1	1	3	2	4	2	3	4	4	4	4	4	3	3	2	4	4	5	4	4	4	4	2	3	4	2	4	2	2	4	3	2	4	4	2	2	1
613	0	20	0	0	3	2	4	0	4	5	5	2	2	2	2	1	4	2	2	5	4	5	2	4	3	5	2	4	3	4	4	3	5	4	5	3	3	3	4	1	4	4	3	4	3	2	4	2	1
614	0	21	0	0	3	1	1	0	2	1	2	3	4	4	4	4	5	1	3	3	1	1	2	3	2	3	2	4	3	3	3	2	3	3	2	2	2	2	3	1	3	4	3	4	3	3	3	2	1
615	0	20	1	1	3	1	4	0	4	4	3	1	1	3	2	1	2	1	2	4	1	5	5	5	5	4	1	5	3	5	5	5	4	3	1	3	5	1	4	1	5	5	3	3	5	5	5	2	1
616	0	20	0	0	2	1	4	0	4	5	4	1	3	4	2	1	3	1	3	5	4	5	4	3	3	5	2	4	4	4	5	5	5	4	1	3	4	3	5	1	5	5	4	4	4	5	3	2	0
617	0	20	0	0	3	1	2	1	1	1	3	4	3	4	4	3	3	2	3	3	4	2	4	5	3	2	3	4	4	4	4	4	4	4	4	3	4	3	4	3	4	4	4	4	4	3	4	4	3
618	0	22	0	1	3	2	3	1	2	2	2	3	3	3	3	3	4	2	3	3	4	5	4	4	3	3	3	4	4	4	3	4	5	2	1	3	5	2	5	1	3	4	2	3	2	4	3	2	3
619	0	21	0	1	1	1	1	1	4	4	3	3	2	3	4	2	1	2	3	2	1	4	4	5	4	3	4	4	4	5	4	4	4	2	1	2	3	3	4	1	3	5	4	3	4	5	1	4	1
620	0	21	0	0	2	1	2	0	4	4	4	1	1	1	2	3	2	1	2	3	1	5	5	5	2	4	2	3	3	4	5	5	5	2	1	3	3	1	3	1	4	4	4	2	5	2	2	4	1
621	0	19	0	0	3	2	1	1	3	4	3	2	2	4	3	4	3	2	3	4	2	4	4	4	2	4	2	4	4	3	5	4	4	3	2	3	2	2	3	1	4	1	3	3	4	4	2	2	1
622	0	20	1	0	4	1	4	0	4	4	4	2	2	3	3	4	4	2	3	3	2	5	3	4	3	3	4	4	3	4	4	3	3	2	2	3	4	2	3	2	3	3	3	4	3	3	2	3	1
623	0	20	0	1	3	1	4	0	4	2	3	3	4	3	3	4	4	2	4	2	1	4	4	2	2	4	1	2	3	5	2	4	2	1	1	2	4	1	1	1	2	5	1	3	3	4	2	4	1
624	1	20	0	0	4	1	2	0	3	2	4	2	3	2	2	2	3	3	3	1	2	5	3	2	4	2	4	4	2	4	4	2	4	2	4	1	5	2	4	4	2	4	4	2	4	2	2	2	1
625	0	21	0	1	4	1	4	0	3	5	5	4	3	3	4	2	3	4	3	1	2	2	2	3	1	2	1	2	3	3	2	2	4	4	4	3	2	2	2	3	3	1	2	2	3	2	5	4	1
626	0	20	0	1	3	2	4	0	3	4	4	3	4	3	2	2	2	2	2	4	2	5	2	4	3	4	2	4	3	2	4	3	4	2	1	2	5	2	2	1	5	3	5	4	4	2	3	1	0
627	0	21	0	0	3	1	4	0	2	4	2	2	3	3	3	3	3	1	3	4	2	4	4	3	2	3	2	4	2	4	4	2	4	2	2	2	3	2	2	1	3	3	3	3	2	4	2	1	2
628	0	20	0	1	3	1	4	0	3	4	4	2	2	3	2	2	2	1	1	4	1	3	2	3	3	3	2	4	3	4	4	4	4	5	2	3	4	3	4	2	4	4	4	3	3	5	2	3	1
629	0	20	0	1	3	1	3	0	5	3	3	4	2	3	4	5	2	2	5	4	1	3	3	3	4	4	1	4	4	3	5	5	5	1	1	5	1	1	1	1	3	1	3	2	5	3	2	5	0
630	0	22	0	0	2	1	2	0	5	4	4	1	2	3	1	2	2	3	3	5	2	4	5	4	2	4	4	4	4	2	4	3	4	1	1	5	5	1	2	4	1	4	5	4	4	2	1	1	0
631	0	21	1	1	3	1	3	0	2	2	2	4	2	3	4	3	5	3	3	1	3	5	5	5	5	5	3	5	2	5	5	5	5	4	4	1	4	1	5	1	3	5	5	1	5	4	4	4	3
632	0	20	0	1	3	1	4	0	4	4	3	3	3	3	3	3	4	2	2	4	2	4	3	3	2	4	1	3	5	4	4	4	4	1	1	3	3	2	3	1	4	4	3	3	2	3	1	3	1
633	0	20	0	1	4	1	3	0	4	3	5	2	2	2	2	2	3	1	2	4	2	4	1	5	3	3	4	5	2	2	2	3	5	1	1	3	4	1	2	2	3	1	2	3	2	1	2	2	0
634	0	20	0	1	1	1	2	0	2	3	2	2	2	1	2	5	2	1	3	5	3	5	3	5	4	5	3	5	3	2	4	5	5	3	1	4	5	2	5	1	5	5	5	5	5	2	1	5	2
635	0	21	0	0	2	1	1	1	4	5	5	2	1	1	2	1	2	1	2	1	1	5	2	5	5	3	3	4	4	3	4	4	3	2	2	4	4	3	2	2	4	3	4	4	4	2	1	1	0
636	0	20	0	1	2	1	2	0	2	2	3	3	3	2	2	3	3	2	2	4	4	4	3	3	4	4	4	3	4	4	4	4	4	3	2	3	4	3	4	2	4	4	4	2	4	2	3	4	1
637	1	19	1	1	3	1	3	0	4	4	4	3	3	3	4	3	3	3	3	3	2	3	2	4	3	4	2	3	3	2	2	4	4	2	2	3	2	2	3	1	5	3	1	4	1	1	1	1	1
638	0	20	1	0	3	2	3	0	3	4	2	3	2	1	1	3	1	1	4	3	1	4	1	2	3	4	1	2	2	1	3	3	4	1	4	2	5	2	2	1	3	4	4	3	2	3	4	2	1
639	0	21	0	0	3	1	3	1	4	5	4	1	1	5	2	3	3	4	2	5	2	5	3	4	2	4	3	4	5	4	3	1	4	2	2	4	4	2	4	2	5	2	1	2	4	2	1	1	0
640	0	21	0	0	3	1	4	0	4	5	4	2	2	1	3	3	2	1	2	3	3	4	4	4	4	3	3	5	4	4	5	5	4	2	3	4	4	3	4	2	3	4	3	4	5	4	3	5	0
641	0	20	0	0	4	2	3	0	3	2	4	3	3	3	3	4	4	2	4	5	3	5	3	4	3	5	4	4	3	4	4	3	5	1	2	2	4	1	1	1	3	3	4	3	3	3	1	1	3
642	0	21	0	0	3	1	1	1	4	5	4	2	2	2	2	2	2	2	2	4	2	4	2	4	4	4	2	4	4	4	4	4	4	2	1	4	4	4	2	1	4	3	4	4	4	3	1	2	0
643	0	20	0	1	3	1	4	0	4	4	5	3	4	2	3	3	1	1	1	3	2	4	2	2	5	4	2	5	4	3	4	4	4	2	2	3	5	3	3	2	5	4	4	4	4	2	2	3	1
644	0	20	0	0	3	2	4	0	4	4	4	2	2	2	2	2	2	1	2	4	2	4	4	4	4	4	2	4	4	4	4	4	4	3	3	4	4	3	3	2	5	5	5	5	3	1	3	3	2
645	0	20	0	0	2	1	4	0	4	3	4	2	1	2	2	2	3	1	2	4	2	5	3	4	3	4	2	3	4	5	4	4	5	1	2	3	4	2	4	2	4	5	4	4	3	2	3	3	1
646	0	20	0	0	4	1	4	0	1	2	2	4	2	2	4	4	4	1	2	3	4	4	4	4	3	3	4	4	2	4	4	4	3	4	4	2	4	2	2	3	3	4	4	2	3	4	4	2	2
647	0	20	0	0	3	1	2	0	5	5	5	2	3	2	3	4	3	3	3	4	2	3	2	4	3	4	3	5	4	3	3	4	4	2	4	3	3	2	2	2	5	4	3	4	3	2	2	4	1
648	0	19	0	1	2	1	4	0	4	4	4	2	2	2	2	2	2	1	2	3	2	4	2	4	4	4	1	4	2	4	4	4	4	1	1	2	4	1	2	2	2	1	3	2	3	2	1	2	1
649	0	20	0	0	3	2	2	0	3	4	3	2	2	1	4	1	3	3	1	5	1	2	2	4	3	4	1	3	4	2	4	2	5	2	2	4	4	2	4	1	4	4	2	4	4	1	4	1	1
650	0	19	0	0	3	2	4	0	4	4	3	3	3	3	4	3	4	2	2	1	5	4	3	2	4	4	4	5	5	5	5	5	2	2	2	2	2	2	2	1	2	3	3	3	5	2	4	5	2
651	0	21	0	0	3	2	1	0	3	3	4	3	3	2	3	3	4	2	3	4	2	5	4	5	4	4	3	4	4	5	5	5	4	2	2	3	3	2	4	1	3	4	3	3	5	2	2	4	3
652	0	21	1	0	3	2	4	0	4	5	3	1	2	2	4	1	3	2	1	5	1	5	4	4	5	5	2	4	5	3	5	5	5	2	1	3	5	3	3	1	5	5	4	5	4	4	3	4	0
653	0	20	0	0	3	2	1	0	3	4	5	2	2	1	3	2	5	2	4	3	4	2	4	4	3	4	2	4	4	5	4	2	5	2	1	4	3	2	5	1	5	5	2	4	4	4	2	4	2
654	0	21	1	0	3	1	2	0	4	5	4	3	4	4	4	3	5	2	2	4	2	4	2	4	4	4	3	2	4	4	2	4	4	4	2	3	4	2	3	2	4	3	2	2	2	2	2	2	2
655	0	21	0	0	3	2	3	0	4	4	4	2	3	2	2	2	4	2	3	4	4	4	4	4	3	3	4	4	3	3	4	4	4	2	3	3	3	2	3	2	4	4	4	3	4	2	3	2	1
656	1	21	0	0	3	1	4	0	2	3	3	5	4	4	4	5	4	2	4	3	3	4	3	3	4	3	4	4	2	3	4	4	4	3	2	2	4	1	2	2	3	4	3	3	3	4	3	3	1
657	1	21	0	0	2	1	1	1	2	4	4	2	2	1	3	1	3	4	1	5	2	5	1	5	3	5	5	5	5	5	5	4	4	5	2	5	2	1	1	1	5	5	5	4	3	5	2	1	2
658	1	21	0	1	4	1	2	1	3	4	3	4	4	3	3	4	4	2	3	4	4	4	4	3	4	2	4	4	3	2	4	4	2	3	2	2	2	4	2	4	2	2	4	3	2	3	4	3	1
659	1	20	0	1	3	2	4	0	2	2	1	3	4	4	4	4	2	2	2	4	5	5	3	2	4	3	3	5	4	5	5	5	5	5	1	2	4	2	4	2	5	5	4	3	5	3	2	4	2
660	1	20	0	1	3	1	2	0	4	5	4	1	2	3	2	1	1	1	2	4	5	5	4	5	3	4	5	5	1	5	5	5	5	1	1	4	5	1	1	5	4	2	5	3	5	5	1	5	0
661	0	20	1	0	3	1	3	0	5	5	5	2	1	4	1	1	3	2	2	4	2	4	2	4	2	4	4	1	3	3	4	2	1	3	3	2	2	1	1	5	3	2	4	3	1	4	1	1	1
662	1	20	0	0	3	1	4	0	3	4	3	2	3	2	3	3	4	2	3	5	3	4	4	4	2	5	4	3	3	2	5	2	2	3	4	2	4	2	4	2	4	3	1	3	2	3	2	2	1
663	0	19	0	0	3	1	1	1	4	3	5	2	2	3	2	2	5	1	1	5	1	5	4	4	4	4	1	4	3	4	4	4	4	1	1	4	1	1	4	1	5	3	1	5	5	1	1	5	1
664	0	19	0	1	2	2	2	0	4	4	3	2	1	1	3	3	3	2	3	5	5	3	2	3	3	5	5	5	5	2	2	5	5	2	1	5	4	2	2	1	5	2	2	5	3	4	1	1	1
665	0	21	0	0	3	1	2	0	4	5	5	2	2	1	2	2	4	2	2	2	1	4	3	4	3	4	2	4	3	3	4	4	3	2	3	3	4	2	3	2	3	3	2	4	3	2	3	2	1
666	1	21	1	0	4	2	1	0	3	4	3	3	3	2	3	3	3	2	2	3	1	4	2	3	4	2	1	5	3	4	4	5	3	1	3	3	4	2	3	1	3	4	3	4	5	2	1	5	1
667	1	21	0	1	4	1	1	1	2	2	2	3	3	4	4	4	4	2	4	2	5	5	5	4	4	4	4	4	4	5	5	5	3	5	5	3	5	3	5	5	5	5	5	4	5	5	5	4	2
668	1	20	0	1	2	1	4	0	4	5	2	2	2	3	3	1	1	1	3	4	5	3	1	5	5	5	1	5	5	5	1	5	5	3	1	3	3	1	4	1	4	3	1	5	5	1	3	1	2
669	1	21	0	1	3	1	2	0	3	4	4	2	2	2	4	3	3	2	3	4	4	4	4	4	2	3	2	4	2	4	4	4	4	2	3	2	4	2	3	2	4	4	4	4	4	4	4	3	1
670	1	19	0	0	3	1	2	0	3	5	4	3	2	4	3	3	5	3	2	4	2	4	4	4	3	2	2	4	3	4	4	4	4	2	3	3	5	2	3	2	4	4	2	4	3	4	3	2	1
671	1	20	0	0	3	1	3	1	4	3	5	3	3	3	1	1	5	2	2	4	4	5	4	5	1	4	4	4	4	5	5	5	5	5	1	1	3	5	4	4	1	3	5	4	3	5	5	5	0
672	1	21	0	0	3	1	2	0	3	2	4	2	2	2	3	3	2	2	4	1	4	4	4	4	3	4	4	5	2	3	4	4	4	4	3	2	3	2	4	1	3	4	3	4	3	4	1	2	2
673	0	20	0	0	3	1	3	0	5	5	5	3	2	2	1	2	2	3	1	2	4	5	3	4	3	4	4	4	4	2	4	4	4	2	2	2	2	1	2	1	2	1	4	3	5	2	3	4	0
674	0	19	0	1	3	2	2	0	1	2	2	4	3	4	5	3	4	1	4	4	1	4	3	4	4	4	1	4	4	4	4	4	4	3	2	4	4	2	4	2	4	4	4	4	4	2	2	2	0
675	1	22	1	0	3	1	1	1	4	5	4	2	3	2	3	2	4	5	3	5	2	4	2	4	2	4	4	4	4	4	2	2	4	3	3	5	3	2	4	2	4	4	2	4	2	2	2	2	0
676	0	22	0	0	3	1	2	1	4	4	4	2	1	2	2	2	5	2	3	4	2	5	3	4	2	4	1	4	4	1	4	2	5	1	1	4	4	1	1	1	3	3	2	4	3	3	2	1	0
677	1	20	0	1	2	1	4	0	4	5	4	1	1	1	2	1	1	2	2	4	5	5	5	4	5	5	5	5	4	4	5	5	4	1	2	4	4	2	4	2	4	4	4	4	4	2	2	3	1
678	0	20	0	0	3	1	4	0	4	5	4	3	3	3	3	2	3	2	2	5	1	4	2	4	4	5	1	3	3	3	2	4	5	1	1	4	4	1	2	1	5	2	1	5	4	3	1	1	1
679	0	20	0	1	3	2	4	0	4	3	4	2	2	3	3	2	2	1	2	4	1	4	4	4	4	4	1	3	4	4	3	3	4	3	2	3	4	2	4	1	4	4	3	4	3	3	2	2	1
680	0	20	1	0	4	1	1	0	3	2	3	3	3	4	4	3	5	2	4	4	2	4	3	4	4	3	3	4	4	5	4	4	4	4	4	3	4	2	5	1	4	5	4	4	5	5	5	3	0
681	0	21	0	0	3	1	1	1	3	4	4	3	3	2	4	3	3	1	2	5	2	5	5	4	3	4	4	5	5	4	4	4	4	3	2	4	4	2	4	2	4	3	3	2	4	3	4	4	1
682	0	21	0	1	3	1	3	0	3	4	3	2	2	2	4	3	3	2	4	4	5	5	4	3	4	4	5	5	3	4	5	5	5	4	4	3	5	1	3	3	4	4	4	5	4	3	2	2	1
683	0	21	0	0	2	1	4	0	4	4	3	3	2	2	2	2	2	1	1	5	1	5	5	5	5	5	1	5	5	5	5	5	5	1	1	5	5	2	5	1	5	5	5	5	5	2	1	5	1
684	1	20	0	0	4	1	3	0	4	4	4	3	4	4	3	3	4	2	3	4	3	3	4	3	3	2	3	4	2	4	3	2	4	2	3	4	3	3	3	2	2	4	4	3	2	4	3	4	1
685	1	20	0	0	3	1	1	1	2	2	2	4	4	1	3	4	5	1	5	5	1	4	5	3	4	5	1	5	5	5	3	5	5	1	1	4	5	2	5	2	5	4	1	5	3	5	1	5	1
686	0	20	0	1	3	1	4	0	2	2	3	3	3	4	4	4	4	2	3	3	4	4	3	4	3	2	3	4	3	3	3	4	4	3	2	3	4	2	3	2	4	3	3	3	2	2	2	2	2
687	0	20	0	1	3	1	4	0	4	5	4	2	2	1	2	2	2	1	3	4	1	4	1	4	3	3	1	5	4	5	4	4	4	1	1	3	4	2	4	1	4	4	2	4	2	4	3	1	2
688	0	20	1	1	3	1	4	0	4	3	3	2	1	2	2	2	2	2	3	3	4	5	4	4	3	3	4	5	2	4	4	4	4	4	3	4	2	3	2	2	4	4	3	3	4	2	4	4	1
689	1	20	0	0	3	1	2	0	5	5	5	1	1	1	3	1	1	1	1	5	1	4	3	4	5	5	2	5	5	4	5	5	5	2	2	4	5	3	4	1	5	4	4	5	5	2	2	1	0
690	1	20	0	0	3	1	1	1	3	5	3	2	2	1	4	2	1	1	4	2	5	1	2	3	1	4	5	5	3	4	4	5	5	5	5	3	2	1	4	5	5	4	2	4	5	4	4	4	1
691	0	21	0	1	3	1	2	0	4	5	5	2	4	4	2	4	3	2	3	2	3	4	4	4	3	3	3	4	4	4	4	3	3	2	2	2	4	1	2	2	3	4	2	2	3	4	2	2	2
692	0	19	0	0	3	1	3	1	4	3	3	3	3	4	1	3	2	1	2	3	1	5	4	4	5	5	3	5	4	3	3	5	5	2	2	4	4	3	4	2	5	5	3	5	5	3	4	1	1
693	0	20	0	0	3	1	1	1	5	4	4	3	3	4	3	4	3	4	3	3	2	4	4	3	2	4	3	2	3	4	3	4	4	2	4	3	2	2	4	2	3	4	2	3	2	3	4	3	0
694	0	21	1	0	3	1	1	1	2	3	4	4	1	2	3	4	3	1	3	4	2	4	4	5	4	5	3	5	5	5	5	4	5	3	2	4	5	1	5	2	5	4	5	5	4	4	4	1	1
695	0	19	0	0	3	1	4	0	4	4	4	2	3	1	3	2	3	3	2	5	2	4	2	3	3	5	1	4	4	2	5	5	5	2	1	5	4	2	1	1	5	1	2	5	5	2	1	1	0
696	1	21	0	1	3	1	4	0	2	1	3	1	1	1	1	1	1	1	3	4	4	5	4	4	2	4	5	5	5	5	5	2	5	4	1	4	4	1	5	1	5	5	1	5	5	5	1	1	0
697	1	21	0	0	3	1	2	1	3	2	3	1	1	2	2	2	2	1	3	4	4	5	5	5	5	5	5	5	4	3	5	5	5	4	3	4	3	2	3	2	4	4	4	4	5	2	3	4	1
698	1	21	0	1	4	1	4	0	3	3	4	3	4	4	3	3	4	5	5	1	2	5	1	3	4	4	4	3	4	3	4	3	4	3	2	4	2	4	2	2	4	4	4	5	2	4	1	1	1
699	0	21	0	0	3	1	3	0	4	4	3	2	2	2	2	2	2	2	2	1	1	5	2	4	4	2	2	4	4	2	4	4	4	2	2	2	4	1	2	2	4	2	4	4	4	2	1	2	1
700	0	19	0	0	3	2	2	0	4	5	4	2	2	3	2	2	2	2	3	4	1	5	2	4	3	2	2	4	4	2	4	3	4	1	1	3	4	3	2	1	4	3	4	3	3	2	3	3	1
701	0	21	0	1	3	1	1	1	3	5	4	2	2	1	5	2	4	1	2	2	3	5	4	4	4	2	4	5	2	3	5	5	2	1	3	3	2	3	1	4	5	2	5	4	4	2	3	3	1
702	0	20	0	0	3	1	1	1	4	4	4	3	3	3	3	3	3	3	2	4	1	3	4	4	3	5	2	4	4	4	3	4	5	2	2	4	3	3	4	2	4	4	3	4	3	4	3	2	1
703	0	21	0	0	3	1	1	1	4	4	4	2	3	2	3	3	2	3	2	4	3	4	3	4	4	4	3	4	3	3	4	4	4	2	3	4	4	3	4	2	4	4	4	3	4	2	3	3	1
704	0	20	0	0	3	2	2	0	4	4	4	2	2	2	3	2	3	2	2	4	4	4	4	4	3	4	4	4	3	4	4	4	4	2	2	3	4	2	3	2	4	4	2	4	3	2	2	2	1
705	0	21	0	0	3	2	1	0	4	4	4	3	3	3	2	2	3	2	2	4	2	4	5	3	2	5	2	4	4	5	2	2	5	2	1	4	4	3	4	1	4	4	2	4	2	3	2	2	1
706	1	21	0	1	3	1	3	0	3	3	4	2	3	3	3	2	3	1	3	4	1	5	5	5	3	4	2	4	3	4	5	3	4	2	4	3	4	3	3	2	4	5	4	3	3	4	3	4	1
707	1	21	0	0	4	1	2	0	1	1	3	4	4	5	5	3	4	2	3	2	1	3	3	3	2	2	1	4	3	2	3	4	5	1	2	2	1	1	2	3	4	4	4	4	3	3	2	5	3
708	1	21	1	1	4	1	3	1	4	5	3	2	4	1	3	2	2	4	4	4	4	4	4	3	2	4	2	3	3	2	5	4	4	2	1	3	4	3	4	2	5	2	4	4	4	2	2	5	0
709	1	22	0	0	3	1	4	0	4	5	5	2	2	2	2	2	2	2	2	5	4	3	2	4	5	5	2	5	5	1	4	5	5	2	1	5	5	3	1	2	5	2	3	5	5	2	2	3	2
710	1	21	0	1	3	2	1	0	2	2	2	4	3	4	4	3	4	1	4	4	3	4	4	2	2	4	4	4	4	4	2	2	4	4	4	4	4	2	4	2	3	4	4	2	2	3	4	2	1
711	1	20	0	1	1	1	4	0	3	4	4	2	2	3	3	1	3	1	1	5	4	5	4	5	5	5	1	5	5	5	5	5	5	3	1	5	5	1	5	1	4	5	5	3	5	2	1	1	1
712	1	21	1	0	1	1	2	1	4	4	4	2	1	4	1	4	4	4	2	1	2	3	4	3	2	1	4	2	4	3	2	1	2	2	2	2	2	3	4	4	4	4	4	4	4	4	4	4	2
713	1	20	0	1	4	1	4	0	4	4	4	1	1	2	1	3	1	1	1	5	2	3	5	5	4	5	1	5	3	2	1	5	5	2	1	4	4	1	5	2	5	5	1	5	4	4	3	5	1
714	1	21	0	1	3	1	3	0	5	4	5	3	2	2	2	2	3	4	4	3	2	4	1	4	2	4	2	4	2	2	4	2	2	3	4	3	4	1	1	1	4	5	4	4	3	3	3	1	1
715	1	20	0	1	3	2	3	0	3	2	4	2	3	1	3	2	3	1	4	1	2	3	2	2	4	4	5	5	2	3	4	1	2	2	1	3	4	4	2	3	5	5	5	1	3	3	4	2	0
716	1	22	0	0	2	1	2	1	5	5	4	2	1	2	2	1	1	1	1	5	4	5	1	4	3	5	2	5	5	1	4	5	5	1	1	5	5	2	4	2	5	1	5	5	4	2	1	1	0
717	0	21	0	0	3	1	1	1	4	5	4	2	1	1	2	1	2	3	1	4	2	4	4	4	4	4	1	5	4	2	3	4	5	1	1	4	4	2	2	1	4	4	2	3	2	4	1	1	0
718	0	20	0	1	2	1	4	0	4	4	4	2	2	2	3	2	4	2	2	2	1	4	2	4	3	4	2	4	4	4	4	3	4	2	2	3	2	2	3	2	4	4	2	3	4	3	2	2	1
719	0	19	0	0	3	1	3	0	5	4	3	3	1	3	4	3	4	1	3	4	1	4	5	5	3	3	3	4	2	1	4	3	4	1	1	3	2	2	2	2	4	4	3	4	2	3	2	1	1
720	0	20	0	0	3	2	1	1	1	2	3	3	3	4	4	3	3	3	4	2	2	5	2	3	3	4	2	4	2	2	1	3	4	1	1	4	4	1	2	1	4	3	3	3	3	2	1	2	2
721	0	20	0	1	3	1	4	0	4	5	3	2	2	1	2	4	4	1	2	4	1	4	5	5	1	4	1	4	5	5	4	4	5	4	2	5	4	2	4	1	5	4	3	2	5	2	1	1	1
722	0	20	0	1	3	2	4	0	5	5	5	2	2	2	2	2	5	1	1	5	1	5	4	4	4	5	4	5	4	2	5	5	5	2	1	4	3	4	5	1	5	5	3	5	4	4	1	5	0
723	0	20	0	0	3	2	2	0	4	5	4	3	2	1	3	2	1	2	2	4	1	4	3	4	3	1	1	4	4	3	4	5	4	1	2	2	5	2	2	1	4	4	4	3	2	1	1	4	1
724	0	20	0	1	3	1	4	0	5	3	3	2	2	2	3	2	1	2	2	5	1	5	2	2	4	5	2	4	2	4	5	5	5	4	2	5	5	2	2	1	5	4	4	4	4	2	2	2	1
725	0	20	0	0	3	1	2	0	4	4	5	2	3	2	3	3	4	2	4	4	4	5	2	5	3	3	1	2	2	1	4	3	5	1	1	3	2	1	1	1	5	2	2	4	3	2	2	1	0
726	0	21	0	1	3	1	2	0	4	5	5	2	2	1	2	2	3	3	2	4	1	3	1	4	2	4	1	4	3	3	4	3	4	1	1	4	3	2	3	1	5	4	3	4	3	1	1	1	1
727	0	21	0	0	2	1	1	0	4	4	4	2	2	2	2	2	2	1	2	5	2	5	4	5	5	5	2	5	5	4	5	5	5	2	2	5	5	2	4	1	4	4	4	4	4	5	2	4	0
728	0	21	0	0	2	1	1	1	3	5	4	2	1	2	3	2	5	1	2	4	5	5	3	4	3	5	5	5	4	5	4	5	5	3	3	3	4	2	4	1	4	5	3	2	3	3	4	2	1
729	0	20	0	0	2	1	2	0	4	4	4	2	1	1	2	2	4	1	1	4	2	2	1	5	4	3	3	4	4	4	5	4	2	2	2	2	4	2	4	1	4	4	4	2	4	2	2	3	2
730	0	20	0	1	4	1	1	1	3	3	2	3	2	2	2	2	4	2	4	4	4	4	4	4	2	3	3	4	2	4	3	3	4	3	3	2	3	2	4	3	4	4	3	3	3	3	3	3	2
731	0	20	0	0	3	1	3	0	3	3	4	3	4	5	4	4	5	5	4	2	4	4	5	4	2	2	4	3	2	4	3	3	4	3	4	2	4	1	2	3	2	4	4	3	3	4	4	3	2
732	1	21	0	0	3	1	4	0	2	3	2	3	3	4	4	4	4	2	3	3	3	3	5	4	3	4	3	3	4	5	3	3	5	2	4	3	3	1	5	1	4	5	3	4	3	5	4	2	1
733	1	20	1	0	4	2	3	0	4	4	3	3	3	5	3	2	3	2	4	1	1	4	4	4	2	2	2	4	1	4	4	3	2	2	2	3	4	1	4	2	2	4	2	2	4	3	4	2	1
734	0	20	0	0	3	1	2	1	4	5	5	2	2	1	3	3	5	3	2	4	3	4	3	3	2	4	2	2	3	4	4	4	4	1	1	4	4	3	3	2	3	2	4	4	4	3	2	2	1
735	0	20	0	0	3	1	3	0	4	5	5	2	3	2	2	2	3	1	3	5	2	3	1	4	3	5	3	4	3	4	4	3	5	2	2	4	4	2	2	1	5	4	2	4	4	2	2	2	0
736	0	21	0	1	2	2	4	0	4	4	4	3	3	3	2	3	4	3	3	3	5	4	4	4	2	4	3	4	5	2	3	2	5	1	1	4	2	2	2	1	4	1	2	4	4	2	1	3	0
737	0	21	0	1	3	1	2	1	4	5	4	2	2	2	2	1	2	2	2	4	1	5	2	5	4	5	2	4	4	2	5	5	5	2	2	4	5	3	4	1	4	4	4	4	4	2	2	4	0
738	1	22	0	0	4	1	3	0	4	3	4	3	3	2	3	4	2	3	4	4	2	3	2	3	3	4	2	4	3	3	4	4	4	2	2	4	4	2	4	2	4	2	3	4	4	2	2	2	1
739	1	22	1	0	3	2	1	1	4	4	3	2	2	4	4	4	3	3	3	1	2	2	2	3	3	2	2	3	4	4	3	4	2	4	3	3	4	3	1	2	3	3	2	4	3	5	4	3	2
740	1	20	0	1	3	1	4	0	4	3	4	2	2	1	3	3	3	2	3	2	1	5	1	4	4	3	1	5	2	4	5	5	5	1	1	1	5	1	1	1	1	4	2	4	4	2	2	5	0
741	1	21	1	0	3	1	1	1	4	4	4	3	3	3	2	3	5	3	3	3	3	4	4	4	2	4	2	3	3	4	3	2	3	2	2	3	2	2	4	2	2	4	2	4	2	4	3	3	0
742	0	21	0	1	3	1	1	1	3	3	4	2	3	5	2	3	4	3	3	2	2	4	3	3	3	4	2	4	4	4	3	3	3	4	4	3	3	2	3	2	3	4	3	4	3	2	2	3	0
743	0	21	0	0	3	1	4	0	4	4	3	2	2	2	2	2	3	2	2	4	2	5	3	4	4	4	5	5	4	4	5	5	4	2	2	4	3	2	2	2	4	4	4	4	4	2	3	3	1
744	0	21	0	0	3	1	1	0	5	5	4	3	3	3	3	3	4	2	3	3	1	2	2	4	2	2	1	4	4	3	2	2	4	1	1	2	2	2	2	1	4	2	2	4	2	1	1	2	1
745	0	20	1	0	3	1	1	1	3	3	3	2	4	3	3	2	4	3	3	5	2	5	2	5	4	5	2	4	4	4	4	4	4	2	3	4	4	2	4	2	4	4	4	3	4	4	2	2	1
746	0	19	0	0	2	2	1	0	4	3	4	4	4	4	4	4	4	4	4	2	4	5	2	4	3	3	1	5	2	4	5	3	3	1	1	2	2	1	2	1	2	5	5	1	5	2	2	4	0
747	0	19	0	1	4	2	3	0	4	4	4	2	3	2	4	3	4	2	4	3	3	3	3	3	2	2	2	4	2	3	2	2	3	4	3	2	3	2	2	2	3	3	2	2	2	4	4	2	1
748	0	20	1	0	3	1	2	0	3	3	4	3	4	3	2	3	4	2	3	1	1	5	4	4	1	4	1	5	3	4	5	4	3	3	3	2	5	1	3	1	3	5	3	3	4	2	3	5	1
749	0	20	0	1	3	1	2	1	4	4	4	2	3	3	3	3	3	3	3	3	3	4	4	4	3	3	3	4	4	4	4	3	4	4	3	4	4	2	3	3	3	4	4	3	4	4	3	4	1
750	0	21	0	1	3	1	4	0	3	3	3	4	4	4	4	3	3	3	3	5	3	5	3	2	4	5	2	5	4	5	3	5	5	3	2	3	2	1	3	2	4	4	3	4	4	4	3	3	3
751	0	20	0	0	3	1	4	0	4	5	5	2	2	1	3	3	3	3	1	3	2	4	4	4	3	3	2	3	4	4	4	4	2	2	2	2	3	2	2	2	3	4	3	3	3	2	2	2	3
752	0	20	0	0	3	2	2	1	3	4	3	2	4	3	3	4	4	3	4	2	2	2	4	4	2	2	2	4	3	4	4	3	2	2	2	3	4	2	3	2	4	4	3	3	4	3	4	3	1
753	0	20	0	0	2	1	4	0	4	3	3	2	3	2	3	3	3	1	3	4	4	3	4	4	3	4	2	4	2	4	4	2	3	2	2	3	4	2	4	2	3	4	3	3	4	4	4	4	1
754	0	21	0	0	2	1	4	0	4	4	3	2	2	2	2	3	3	2	2	4	4	5	4	3	4	4	2	4	3	4	4	4	4	2	2	3	2	2	4	2	2	3	2	2	3	3	2	2	2
755	0	20	0	0	3	1	4	0	3	2	3	4	4	4	4	3	5	4	5	2	3	5	4	2	4	2	2	2	1	2	4	3	2	2	2	1	2	1	1	2	3	4	2	2	2	4	2	2	2
756	1	19	0	0	4	1	1	0	5	4	3	2	3	1	3	2	2	3	2	4	1	4	2	4	4	4	1	3	2	1	1	2	4	1	2	1	2	1	1	1	4	2	4	2	2	2	1	4	0
757	1	20	0	0	3	1	3	0	4	3	4	3	4	3	4	4	4	4	4	4	2	4	4	2	2	4	2	4	2	4	4	4	5	2	4	2	2	2	4	2	4	4	2	2	2	2	2	2	1
758	0	20	0	1	4	1	4	0	3	4	4	3	4	4	3	3	4	2	4	1	4	4	4	4	2	3	4	4	2	4	5	4	1	1	1	1	2	2	2	4	2	5	3	1	1	5	1	1	2
759	1	21	0	1	4	1	4	0	5	4	3	1	1	1	2	3	3	1	1	5	2	5	2	5	4	5	1	5	5	2	4	5	5	1	1	5	4	4	2	1	5	2	2	4	5	1	1	2	0
760	0	20	0	0	3	1	1	0	3	4	3	3	2	1	2	3	2	1	2	2	5	5	5	4	4	3	5	5	3	4	5	3	4	4	3	3	4	2	4	3	3	5	5	5	5	5	2	2	2
761	0	21	0	0	4	1	1	1	4	3	4	2	2	1	2	3	3	1	1	5	1	5	4	4	3	4	1	5	3	3	5	3	5	1	1	4	3	2	2	1	5	2	4	5	4	3	3	1	1
762	0	20	0	1	2	1	4	0	4	3	4	2	3	3	3	3	3	1	3	3	2	5	5	5	3	4	5	5	4	5	5	5	3	4	2	3	4	2	4	1	2	5	5	3	5	5	2	3	2
763	0	21	1	0	3	1	1	1	4	3	4	2	3	3	2	2	3	2	3	4	1	4	4	4	3	4	2	4	3	2	4	4	4	2	2	4	3	2	3	1	4	4	2	3	2	3	2	2	1
764	0	21	0	0	3	1	3	0	4	4	3	2	2	2	3	3	2	1	2	4	4	5	3	4	3	4	4	4	3	4	4	4	4	3	3	3	4	3	3	3	4	4	4	3	4	3	2	4	1
765	0	20	0	0	3	1	4	0	4	4	4	2	3	1	3	2	3	1	2	2	1	1	4	4	2	2	1	1	4	2	1	3	4	1	1	3	4	1	1	1	3	4	4	3	3	2	2	2	1
766	0	19	0	0	4	1	3	0	4	3	4	3	3	3	3	3	3	3	3	2	2	4	5	3	4	5	4	5	4	4	4	5	4	4	3	4	2	3	3	1	4	4	3	2	3	4	4	4	1
767	0	21	0	1	1	2	3	0	5	4	4	3	4	1	3	3	4	2	1	2	1	4	3	2	4	4	1	4	4	3	4	3	3	1	1	3	2	2	3	1	4	5	3	4	4	2	1	1	1
768	0	22	1	0	2	1	4	0	5	5	5	1	2	2	2	2	3	2	2	4	2	3	2	4	3	4	2	4	4	4	2	3	5	1	2	4	4	3	2	1	4	2	2	4	4	2	1	2	0
769	0	20	0	0	3	1	3	1	3	4	4	2	1	1	2	2	1	2	1	4	2	5	4	4	4	3	1	4	5	4	5	5	4	2	1	3	5	2	3	1	3	5	5	4	4	4	3	1	2
770	1	20	0	1	2	1	4	0	4	4	4	2	2	3	2	2	2	1	3	4	3	5	5	5	5	3	1	5	2	4	5	5	5	1	1	4	5	1	4	1	5	5	3	2	2	4	1	1	2
771	0	20	1	0	3	2	3	0	4	3	3	3	3	4	3	3	4	3	4	2	1	3	2	4	2	3	2	4	4	4	4	4	4	1	2	2	2	2	2	2	2	4	1	2	3	4	4	3	1
772	0	20	0	0	2	1	4	0	2	2	3	2	2	2	3	2	4	1	4	4	1	5	2	4	5	5	4	5	5	5	3	4	5	2	4	4	3	1	4	1	5	4	4	4	5	3	2	2	2
773	0	20	0	0	3	1	2	1	3	4	4	2	2	2	2	2	3	2	2	5	3	4	4	4	4	5	2	5	5	4	5	5	5	4	1	4	4	3	4	1	4	4	2	4	5	3	1	2	1
774	0	21	1	1	2	1	3	0	3	4	2	2	2	3	3	2	1	1	2	5	2	5	3	5	5	5	1	5	4	4	5	5	5	1	1	4	5	5	1	1	5	5	5	5	5	2	1	1	1
775	0	21	0	0	3	1	4	0	4	4	3	3	3	3	2	2	3	3	3	3	2	3	4	4	3	3	2	3	4	2	4	3	5	2	2	3	2	2	2	2	3	4	3	3	2	4	3	2	1
776	0	20	0	1	2	1	2	1	4	5	4	2	2	2	3	4	4	2	3	4	2	5	2	4	4	3	2	4	4	4	4	3	4	1	1	3	3	3	3	1	4	2	2	3	3	2	2	4	1
777	0	21	0	0	4	1	1	0	3	4	3	4	4	3	3	4	4	2	3	4	4	4	2	4	2	4	4	5	4	2	1	2	4	2	4	2	2	2	4	1	4	5	4	2	5	4	4	2	1
778	0	19	0	1	3	1	2	0	4	5	5	3	3	2	3	2	3	4	2	4	2	5	2	4	4	4	1	2	2	2	4	4	5	2	2	3	3	2	4	1	4	2	4	4	4	2	3	4	1
779	0	21	0	0	3	1	2	0	4	2	4	3	4	5	3	3	5	4	4	4	4	4	4	2	2	4	4	4	2	4	4	4	4	4	4	2	4	2	4	4	4	4	4	2	4	4	2	4	3
780	0	20	0	1	3	1	4	0	4	3	4	2	1	3	4	2	5	1	1	4	1	5	5	3	5	4	1	5	2	3	5	5	5	1	1	4	5	3	3	1	5	5	4	5	5	3	1	2	0
781	1	20	0	0	3	1	3	0	4	3	3	1	2	2	3	2	2	1	2	4	1	4	2	4	4	4	1	4	4	4	4	4	4	1	2	4	4	4	2	1	5	4	2	2	2	4	1	2	1
782	0	20	0	0	3	1	2	0	4	5	5	2	2	3	3	4	4	3	3	4	2	4	3	4	2	5	3	5	5	4	4	4	4	3	3	4	3	2	3	1	5	4	3	5	4	4	4	3	0
783	0	21	0	1	3	1	3	0	4	5	4	3	3	3	3	2	4	3	4	2	1	4	4	4	4	4	1	3	2	4	3	4	4	1	3	1	4	1	3	1	4	4	3	4	3	3	4	3	2
784	1	#NULL!	0	0	4	1	2	1	4	4	4	2	2	1	2	2	3	2	3	4	4	4	3	4	4	4	2	4	3	4	4	4	4	3	4	3	4	3	4	2	4	4	4	4	5	3	3	4	1
785	1	21	1	0	4	2	2	0	4	4	4	3	2	3	3	2	4	2	4	2	1	5	3	4	2	2	1	3	2	4	4	4	4	1	1	3	4	3	4	1	3	3	4	4	4	4	2	4	1
786	1	20	0	0	4	1	4	0	2	2	2	3	3	3	4	3	2	2	3	2	2	4	3	3	2	2	2	4	3	4	4	4	4	2	2	3	4	2	3	2	4	4	3	3	2	4	3	2	3
787	1	22	0	0	4	1	2	0	3	2	4	3	3	3	3	2	3	3	3	4	2	4	4	5	3	4	2	3	2	4	2	4	4	1	1	3	2	1	2	1	3	5	2	4	4	4	2	2	0
788	1	20	0	0	2	2	4	0	2	4	3	2	3	4	3	3	3	2	2	4	2	4	4	4	2	2	2	4	4	4	3	4	4	2	2	2	4	2	4	1	5	5	4	5	4	4	2	4	2
789	1	22	0	0	3	1	4	0	3	4	4	2	2	2	3	3	2	2	2	2	2	3	4	4	4	3	2	3	4	5	3	4	5	3	3	3	4	2	3	2	3	3	3	4	4	2	3	2	0
790	0	20	0	1	3	1	4	0	3	4	3	3	2	4	4	3	4	3	4	4	2	5	4	2	2	4	2	4	3	4	5	1	5	2	2	3	4	1	3	1	3	4	2	3	3	4	3	3	1
791	0	22	0	1	1	1	3	0	4	3	3	3	2	2	3	3	3	1	2	4	2	3	4	3	3	5	3	4	3	5	3	2	5	2	2	3	2	2	4	1	5	5	3	5	3	4	2	1	1
792	1	19	0	0	3	1	2	0	3	4	3	4	3	3	4	3	3	2	3	4	4	5	4	3	2	5	5	3	3	4	4	3	5	3	3	3	4	2	3	3	4	3	4	3	4	3	3	4	2
793	1	21	0	0	4	2	3	0	4	3	3	3	4	2	2	2	4	5	1	4	4	3	2	4	3	4	4	4	4	4	4	4	4	4	2	3	4	2	4	2	4	5	3	3	4	3	4	4	1
794	1	20	1	0	4	2	4	0	4	4	4	3	2	3	3	4	4	2	3	5	5	5	5	5	5	4	5	5	4	4	5	5	5	4	5	4	5	2	5	5	3	5	5	5	2	2	4	4	1
795	1	20	0	1	2	1	4	0	3	4	3	3	2	2	3	3	4	3	3	2	1	5	4	5	3	3	1	2	4	2	5	4	5	1	1	2	5	1	5	1	4	5	1	4	4	5	5	5	2
796	1	22	1	0	4	1	1	1	5	5	5	1	1	2	2	2	4	2	3	2	1	3	2	4	2	5	2	4	3	4	4	2	4	4	2	4	4	2	4	2	4	4	2	4	2	2	2	3	0
797	1	22	1	0	3	1	4	0	4	5	4	2	2	2	2	2	2	1	4	4	1	4	3	4	4	4	1	4	3	4	4	5	4	1	3	4	5	3	4	2	4	4	4	4	4	2	1	3	1
798	1	21	0	1	3	1	4	0	4	5	4	2	3	2	3	2	3	1	2	4	5	5	5	4	3	4	4	5	3	2	2	4	5	2	2	4	2	2	3	2	5	4	2	4	2	3	2	2	1
799	0	20	0	0	2	1	2	0	4	3	4	3	2	2	3	3	2	2	3	2	4	4	4	4	2	2	2	4	4	3	4	2	4	2	2	2	2	2	4	2	4	4	4	4	2	4	4	2	2
800	1	19	0	1	3	1	3	0	4	4	3	2	3	3	3	3	3	2	3	2	1	4	2	4	3	4	2	4	2	3	4	4	5	4	2	4	5	3	3	1	5	3	5	4	3	2	1	2	2
801	1	22	0	0	3	1	4	0	3	4	4	2	2	2	2	2	2	2	1	4	2	4	4	4	4	4	2	4	4	4	3	4	4	3	2	4	4	2	4	2	4	4	4	4	4	4	2	4	1
802	0	19	1	1	3	2	3	0	4	3	4	2	2	1	2	2	2	2	2	4	1	4	4	4	3	4	3	4	3	2	3	4	4	2	2	4	3	2	4	1	3	4	3	3	3	2	1	2	1
803	0	18	0	1	2	1	3	0	4	3	4	3	3	4	2	3	2	2	4	2	1	2	4	4	3	4	2	4	4	4	3	2	3	1	1	2	4	2	4	1	4	4	4	3	4	4	3	4	0
804	0	22	1	0	4	1	1	1	4	3	3	3	3	3	4	3	4	2	4	4	4	4	4	4	3	4	4	4	2	5	3	4	4	3	3	3	3	3	4	4	3	5	3	5	4	4	3	3	3
805	1	22	1	1	3	1	4	0	5	5	2	1	1	1	2	2	1	1	1	1	1	5	1	1	4	2	1	1	2	4	5	5	1	1	1	5	5	1	4	1	5	5	5	1	5	1	1	1	2
806	0	21	0	0	2	1	1	0	3	3	4	5	3	2	3	3	2	2	2	4	2	4	4	2	2	4	2	3	4	2	4	4	4	3	3	4	2	2	3	2	4	2	3	4	4	3	2	4	0
807	0	#NULL!	0	0	2	1	3	0	4	5	4	2	2	2	3	3	4	2	5	4	2	4	2	3	1	3	4	4	3	4	5	4	4	5	1	4	4	1	3	1	2	4	3	4	5	4	4	4	1
808	0	20	1	0	3	2	1	1	4	3	4	1	2	2	2	2	3	3	4	4	4	5	4	2	2	2	4	4	3	4	4	4	4	2	2	4	4	3	4	2	4	5	4	5	2	4	4	4	1
809	1	21	1	0	3	1	4	0	4	3	3	2	2	1	2	2	2	2	3	4	5	3	4	4	3	5	4	4	5	4	5	4	5	5	2	4	3	2	3	2	4	4	3	3	4	2	2	3	0
810	1	23	0	0	4	1	1	0	3	3	4	4	3	3	3	3	2	2	3	2	1	4	2	4	2	2	2	2	2	3	3	1	2	1	2	2	4	1	2	1	3	4	2	2	3	2	4	3	1
811	1	20	0	0	3	2	3	0	4	4	3	3	4	4	5	3	3	2	3	3	4	4	4	4	4	4	4	4	3	4	4	4	4	4	4	3	4	2	4	3	4	4	4	3	4	4	2	4	1
812	0	21	0	0	3	1	3	0	3	4	3	2	3	3	2	2	3	2	4	4	2	5	4	3	4	4	2	4	4	5	4	4	4	2	4	2	5	2	4	1	4	4	2	4	4	2	2	3	2
813	0	21	0	0	3	1	1	0	2	4	4	2	3	3	4	4	5	2	4	4	5	5	3	4	1	2	5	4	3	2	5	3	4	5	2	2	5	1	2	2	3	4	4	3	4	2	5	3	2
814	1	21	0	1	2	1	3	0	4	4	4	1	2	4	2	1	2	2	1	4	2	5	4	4	4	5	4	5	5	4	5	4	4	3	1	3	4	2	4	2	2	4	4	4	2	4	4	2	2
815	0	20	0	0	2	1	4	0	4	3	4	2	2	1	3	3	3	1	4	5	4	5	5	5	5	5	5	5	3	4	5	5	5	1	1	5	5	4	5	1	5	5	5	5	3	4	3	1	1
816	0	21	1	1	3	1	2	0	4	5	3	4	2	4	4	4	4	2	4	4	4	5	4	3	5	4	4	5	4	3	2	4	4	4	4	3	5	2	3	2	3	4	3	3	4	2	3	1	1
817	0	21	1	0	3	2	3	1	4	5	4	2	2	2	3	2	4	3	3	4	2	2	3	2	2	4	2	2	3	3	2	2	4	2	2	3	2	2	3	2	4	3	2	4	2	2	2	2	1
818	0	21	0	0	3	1	2	0	4	4	4	3	3	3	2	2	3	2	3	5	1	4	2	4	4	5	1	4	4	2	3	4	5	1	2	4	5	2	2	1	4	4	2	4	4	2	2	1	1
819	0	20	0	0	2	1	2	0	4	3	4	3	3	3	2	3	5	2	4	4	3	4	4	4	4	4	4	5	4	4	5	5	5	2	1	4	5	2	4	1	5	4	2	4	5	2	2	3	1
820	1	21	0	0	2	1	2	0	3	4	4	2	1	1	3	2	3	1	2	4	4	5	2	1	5	5	5	4	5	2	4	4	4	1	1	4	5	4	2	1	4	3	2	5	4	2	1	2	0
821	0	21	1	1	3	2	1	0	4	2	4	3	4	3	3	3	3	4	2	5	2	4	2	4	3	4	4	4	3	4	3	4	4	2	2	3	4	2	3	2	4	2	4	4	4	2	4	2	1
822	0	20	0	1	3	2	2	0	4	5	5	4	4	2	2	3	5	3	4	2	3	4	2	3	3	3	4	4	3	3	3	3	4	2	1	3	4	2	2	1	3	4	2	2	2	2	1	2	0
823	1	21	0	1	2	1	2	0	4	3	4	2	3	3	3	3	3	3	4	3	4	4	4	4	4	3	2	4	2	2	4	4	4	4	5	2	5	3	2	2	3	4	4	3	4	4	2	2	1
824	1	20	0	1	3	1	4	0	4	3	3	1	2	1	2	2	2	1	4	1	1	4	5	5	3	1	1	4	1	5	5	5	1	1	1	1	5	1	1	1	1	5	1	4	3	4	1	1	3
825	1	20	0	0	4	1	4	0	1	4	3	4	3	3	4	3	3	2	3	2	5	5	5	3	2	4	4	4	3	4	4	4	4	4	2	3	3	2	3	1	5	3	4	4	4	2	2	3	3
826	1	20	0	0	4	1	4	0	5	5	5	5	5	5	5	5	5	5	5	1	2	2	2	1	4	3	2	4	3	2	3	4	4	4	4	4	3	2	3	2	3	2	2	3	3	2	2	4	0
827	0	22	0	1	2	1	1	1	4	5	4	3	3	1	3	3	4	1	3	1	1	5	5	5	4	4	1	5	3	3	5	5	5	5	4	5	5	2	4	1	3	5	5	5	3	3	3	5	1
828	1	19	0	0	4	1	1	0	4	5	5	2	1	1	2	3	3	2	3	4	1	5	2	3	4	5	3	4	3	1	4	3	5	2	1	3	4	2	3	1	4	3	4	5	4	3	1	3	0
829	1	20	1	1	4	2	4	0	3	4	2	4	3	2	3	3	4	2	2	2	2	4	3	3	4	4	4	4	3	4	4	4	4	4	4	2	4	2	3	2	4	2	2	3	3	4	3	2	1
830	0	20	0	0	2	1	3	0	4	4	4	2	2	1	2	2	2	1	3	2	3	4	2	2	4	2	4	4	2	2	4	4	4	2	2	3	4	2	2	2	4	4	4	3	4	3	4	4	1
831	0	20	0	0	2	1	4	0	5	5	5	2	2	3	2	2	3	3	3	4	2	2	3	4	2	3	2	2	4	2	4	4	4	2	2	3	2	1	2	1	3	3	3	2	4	4	2	3	1
832	0	20	0	1	3	1	2	0	4	3	4	2	2	2	3	3	4	2	3	5	2	5	5	5	2	5	2	4	5	5	5	5	5	2	1	3	4	1	4	2	5	5	2	5	2	4	2	1	1
833	0	19	0	0	2	1	4	0	5	5	5	3	3	2	2	3	3	3	3	4	2	3	3	3	3	4	2	3	2	3	2	4	4	3	1	4	3	2	2	1	4	2	2	3	2	2	2	2	0
834	0	21	1	0	3	1	1	0	4	4	4	2	3	4	3	3	4	2	3	4	4	4	3	2	2	4	4	4	2	3	4	3	3	4	4	3	4	2	3	2	3	3	4	3	3	3	4	3	0
835	1	20	0	0	1	1	4	0	4	4	4	2	2	2	3	3	2	4	5	3	1	5	2	2	3	3	1	4	1	1	3	4	4	1	2	4	5	3	1	1	2	1	4	3	5	3	1	1	1
836	0	21	0	1	3	2	3	0	4	4	4	2	1	2	4	2	2	1	2	5	2	4	4	4	3	5	2	5	4	4	3	3	5	2	1	4	3	3	5	1	5	5	2	5	1	2	2	1	1
837	1	21	0	0	2	1	2	0	2	5	2	2	2	2	3	2	2	2	2	4	3	4	2	5	4	4	4	4	4	3	4	4	4	2	2	3	3	3	3	2	4	4	2	3	4	2	2	2	0
838	0	21	1	0	4	2	1	1	4	3	4	2	3	3	2	2	2	2	3	2	1	5	4	5	5	5	5	5	4	5	5	5	5	3	1	3	5	1	5	4	5	5	4	5	5	5	5	4	2
839	0	20	0	0	3	1	4	0	4	4	4	2	2	3	2	3	3	2	2	4	3	4	3	4	4	4	3	4	3	4	3	3	4	2	2	4	3	3	4	3	4	4	3	3	3	3	2	2	1
840	0	20	0	0	3	2	1	1	2	3	4	3	3	2	2	3	4	2	4	4	3	4	4	3	3	4	4	5	3	3	5	5	5	2	2	3	4	2	2	1	4	3	4	4	5	2	3	5	1
841	0	20	0	1	2	1	4	0	5	5	5	1	1	1	1	1	3	5	1	5	1	3	3	5	5	5	3	5	5	3	3	5	5	3	3	3	4	3	3	3	5	3	3	3	3	3	1	4	1
842	0	20	0	1	2	1	4	0	4	5	4	2	2	3	2	2	4	3	2	4	1	4	2	4	4	4	1	3	4	2	4	4	4	1	1	4	4	2	2	1	4	2	3	4	4	2	1	4	1
843	0	21	0	0	2	2	1	1	2	3	3	3	4	1	3	3	3	2	2	3	2	4	4	5	3	4	1	4	4	2	4	4	4	2	1	4	5	2	2	2	3	2	4	5	4	2	2	4	1
844	1	20	1	1	3	1	3	0	5	4	4	3	3	3	4	3	2	1	4	4	2	5	4	4	4	3	1	4	3	1	2	2	5	3	4	4	4	1	2	1	2	5	3	4	4	4	5	3	0
845	0	20	0	0	2	1	2	1	3	4	4	1	3	2	3	3	4	1	2	5	2	5	5	4	3	4	2	4	3	4	4	4	4	4	3	3	4	2	3	2	3	4	4	3	4	4	4	4	0
846	0	19	0	1	4	2	3	0	4	4	4	2	3	2	4	3	4	2	4	3	3	3	3	3	2	2	2	4	2	3	2	2	3	4	3	2	3	2	2	2	3	3	2	2	2	4	4	2	1
847	0	20	1	0	3	1	2	0	3	3	4	3	4	3	2	3	4	2	3	1	1	5	4	4	1	4	1	5	3	4	5	4	3	3	3	2	5	1	3	1	3	5	3	3	4	2	3	5	1
848	0	20	0	1	3	1	2	1	4	4	4	2	3	3	3	3	3	3	3	3	3	4	4	4	3	3	3	4	4	4	4	3	4	4	3	4	4	2	3	3	3	4	4	3	4	4	3	4	1
849	0	21	0	1	3	1	4	0	3	3	3	4	4	4	4	3	3	3	3	5	3	5	3	2	4	5	2	5	4	5	3	5	5	3	2	3	2	1	3	2	4	4	3	4	4	4	3	3	3
850	0	20	0	0	3	1	4	0	4	5	5	2	2	1	3	3	3	3	1	3	2	4	4	4	3	3	2	3	4	4	4	4	2	2	2	2	3	2	2	2	3	4	3	3	3	2	2	2	3
851	0	20	0	0	3	2	2	1	3	4	3	2	4	3	3	4	4	3	4	2	2	2	4	4	2	2	2	4	3	4	4	3	2	2	2	3	4	2	3	2	4	4	3	3	4	3	4	3	1
852	0	20	0	0	2	1	4	0	4	3	3	2	3	2	3	3	3	1	3	4	4	3	4	4	3	4	2	4	2	4	4	2	3	2	2	3	4	2	4	2	3	4	3	3	4	4	4	4	1
853	0	21	0	0	2	1	4	0	4	4	3	2	2	2	2	3	3	2	2	4	4	5	4	3	4	4	2	4	3	4	4	4	4	2	2	3	2	2	4	2	2	3	2	2	3	3	2	2	2
854	0	20	0	0	3	1	4	0	3	2	3	4	4	4	4	3	5	4	5	2	3	5	4	2	4	2	2	2	1	2	4	3	2	2	2	1	2	1	1	2	3	4	2	2	2	4	2	2	2
855	1	19	0	0	4	1	1	0	5	4	3	2	3	1	3	2	2	3	2	4	1	4	2	4	4	4	1	3	2	1	1	2	4	1	2	1	2	1	1	1	4	2	4	2	2	2	1	4	0
856	1	20	0	0	3	1	3	0	4	3	4	3	4	3	4	4	4	4	4	4	2	4	4	2	2	4	2	4	2	4	4	4	5	2	4	2	2	2	4	2	4	4	2	2	2	2	2	2	1
857	0	20	0	1	4	1	4	0	3	4	4	3	4	4	3	3	4	2	4	1	4	4	4	4	2	3	4	4	2	4	5	4	1	1	1	1	2	2	2	4	2	5	3	1	1	5	1	1	2
858	1	21	0	1	4	1	4	0	5	4	3	1	1	1	2	3	3	1	1	5	2	5	2	5	4	5	1	5	5	2	4	5	5	1	1	5	4	4	2	1	5	2	2	4	5	1	1	2	0
859	0	20	0	0	3	1	1	0	3	4	3	3	2	1	2	3	2	1	2	2	5	5	5	4	4	3	5	5	3	4	5	3	4	4	3	3	4	2	4	3	3	5	5	5	5	5	2	2	2
860	0	21	0	0	4	1	1	1	4	3	4	2	2	1	2	3	3	1	1	5	1	5	4	4	3	4	1	5	3	3	5	3	5	1	1	4	3	2	2	1	5	2	4	5	4	3	3	1	1
861	0	20	0	1	2	1	4	0	4	3	4	2	3	3	3	3	3	1	3	3	2	5	5	5	3	4	5	5	4	5	5	5	3	4	2	3	4	2	4	1	2	5	5	3	5	5	2	3	2
862	0	21	1	0	3	1	1	1	4	3	4	2	3	3	2	2	3	2	3	4	1	4	4	4	3	4	2	4	3	2	4	4	4	2	2	4	3	2	3	1	4	4	2	3	2	3	2	2	1
863	0	21	0	0	3	1	3	0	4	4	3	2	2	2	3	3	2	1	2	4	4	5	3	4	3	4	4	4	3	4	4	4	4	3	3	3	4	3	3	3	4	4	4	3	4	3	2	4	1
864	0	20	0	0	3	1	4	0	4	4	4	2	3	1	3	2	3	1	2	2	1	1	4	4	2	2	1	1	4	2	1	3	4	1	1	3	4	1	1	1	3	4	4	3	3	2	2	2	1
865	0	19	0	0	4	1	3	0	4	3	4	3	3	3	3	3	3	3	3	2	2	4	5	3	4	5	4	5	4	4	4	5	4	4	3	4	2	3	3	1	4	4	3	2	3	4	4	4	1
866	0	21	0	1	1	2	3	0	5	4	4	3	4	1	3	3	4	2	1	2	1	4	3	2	4	4	1	4	4	3	4	3	3	1	1	3	2	2	3	1	4	5	3	4	4	2	1	1	1
867	0	22	1	0	2	1	4	0	5	5	5	1	2	2	2	2	3	2	2	4	2	3	2	4	3	4	2	4	4	4	2	3	5	1	2	4	4	3	2	1	4	2	2	4	4	2	1	2	0
868	0	20	0	0	3	1	3	1	3	4	4	2	1	1	2	2	1	2	1	4	2	5	4	4	4	3	1	4	5	4	5	5	4	2	1	3	5	2	3	1	3	5	5	4	4	4	3	1	2
869	1	20	0	1	2	1	4	0	4	4	4	2	2	3	2	2	2	1	3	4	3	5	5	5	5	3	1	5	2	4	5	5	5	1	1	4	5	1	4	1	5	5	3	2	2	4	1	1	2
870	0	20	1	0	3	2	3	0	4	3	3	3	3	4	3	3	4	3	4	2	1	3	2	4	2	3	2	4	4	4	4	4	4	1	2	2	2	2	2	2	2	4	1	2	3	4	4	3	1
871	0	20	0	0	2	1	4	0	2	2	3	2	2	2	3	2	4	1	4	4	1	5	2	4	5	5	4	5	5	5	3	4	5	2	4	4	3	1	4	1	5	4	4	4	5	3	2	2	2
872	0	20	0	0	3	1	2	1	3	4	4	2	2	2	2	2	3	2	2	5	3	4	4	4	4	5	2	5	5	4	5	5	5	4	1	4	4	3	4	1	4	4	2	4	5	3	1	2	1
873	0	21	1	1	2	1	3	0	3	4	2	2	2	3	3	2	1	1	2	5	2	5	3	5	5	5	1	5	4	4	5	5	5	1	1	4	5	5	1	1	5	5	5	5	5	2	1	1	1
874	0	21	0	0	3	1	4	0	4	4	3	3	3	3	2	2	3	3	3	3	2	3	4	4	3	3	2	3	4	2	4	3	5	2	2	3	2	2	2	2	3	4	3	3	2	4	3	2	1
875	0	20	0	1	2	1	2	1	4	5	4	2	2	2	3	4	4	2	3	4	2	5	2	4	4	3	2	4	4	4	4	3	4	1	1	3	3	3	3	1	4	2	2	3	3	2	2	4	1
876	0	21	0	0	4	1	1	0	3	4	3	4	4	3	3	4	4	2	3	4	4	4	2	4	2	4	4	5	4	2	1	2	4	2	4	2	2	2	4	1	4	5	4	2	5	4	4	2	1
877	0	19	0	1	3	1	2	0	4	5	5	3	3	2	3	2	3	4	2	4	2	5	2	4	4	4	1	2	2	2	4	4	5	2	2	3	3	2	4	1	4	2	4	4	4	2	3	4	1
878	0	21	0	0	3	1	2	0	4	2	4	3	4	5	3	3	5	4	4	4	4	4	4	2	2	4	4	4	2	4	4	4	4	4	4	2	4	2	4	4	4	4	4	2	4	4	2	4	3
879	0	20	0	1	3	1	4	0	4	3	4	2	1	3	4	2	5	1	1	4	1	5	5	3	5	4	1	5	2	3	5	5	5	1	1	4	5	3	3	1	5	5	4	5	5	3	1	2	0
880	1	20	0	0	3	1	3	0	4	3	3	1	2	2	3	2	2	1	2	4	1	4	2	4	4	4	1	4	4	4	4	4	4	1	2	4	4	4	2	1	5	4	2	2	2	4	1	2	1
881	0	20	0	0	3	1	2	0	4	5	5	2	2	3	3	4	4	3	3	4	2	4	3	4	2	5	3	5	5	4	4	4	4	3	3	4	3	2	3	1	5	4	3	5	4	4	4	3	0
882	0	21	0	1	3	1	3	0	4	5	4	3	3	3	3	2	4	3	4	2	1	4	4	4	4	4	1	3	2	4	3	4	4	1	3	1	4	1	3	1	4	4	3	4	3	3	4	3	2
883	1	#NULL!	0	0	4	1	2	1	4	4	4	2	2	1	2	2	3	2	3	4	4	4	3	4	4	4	2	4	3	4	4	4	4	3	4	3	4	3	4	2	4	4	4	4	5	3	3	4	1
884	1	21	1	0	4	2	2	0	4	4	4	3	2	3	3	2	4	2	4	2	1	5	3	4	2	2	1	3	2	4	4	4	4	1	1	3	4	3	4	1	3	3	4	4	4	4	2	4	1
885	1	20	0	0	4	1	4	0	2	2	2	3	3	3	4	3	2	2	3	2	2	4	3	3	2	2	2	4	3	4	4	4	4	2	2	3	4	2	3	2	4	4	3	3	2	4	3	2	3
886	1	22	0	0	4	1	2	0	3	2	4	3	3	3	3	2	3	3	3	4	2	4	4	5	3	4	2	3	2	4	2	4	4	1	1	3	2	1	2	1	3	5	2	4	4	4	2	2	0
887	1	20	0	0	2	2	4	0	2	4	3	2	3	4	3	3	3	2	2	4	2	4	4	4	2	2	2	4	4	4	3	4	4	2	2	2	4	2	4	1	5	5	4	5	4	4	2	4	2
888	1	22	0	0	3	1	4	0	3	4	4	2	2	2	3	3	2	2	2	2	2	3	4	4	4	3	2	3	4	5	3	4	5	3	3	3	4	2	3	2	3	3	3	4	4	2	3	2	0
889	0	20	0	1	3	1	4	0	3	4	3	3	2	4	4	3	4	3	4	4	2	5	4	2	2	4	2	4	3	4	5	1	5	2	2	3	4	1	3	1	3	4	2	3	3	4	3	3	1
890	0	22	0	1	1	1	3	0	4	3	3	3	2	2	3	3	3	1	2	4	2	3	4	3	3	5	3	4	3	5	3	2	5	2	2	3	2	2	4	1	5	5	3	5	3	4	2	1	1
891	1	19	0	0	3	1	2	0	3	4	3	4	3	3	4	3	3	2	3	4	4	5	4	3	2	5	5	3	3	4	4	3	5	3	3	3	4	2	3	3	4	3	4	3	4	3	3	4	2
892	1	21	0	0	4	2	3	0	4	3	3	3	4	2	2	2	4	5	1	4	4	3	2	4	3	4	4	4	4	4	4	4	4	4	2	3	4	2	4	2	4	5	3	3	4	3	4	4	1
893	1	20	1	0	4	2	4	0	4	4	4	3	2	3	3	4	4	2	3	5	5	5	5	5	5	4	5	5	4	4	5	5	5	4	5	4	5	2	5	5	3	5	5	5	2	2	4	4	1
894	1	20	0	1	2	1	4	0	3	4	3	3	2	2	3	3	4	3	3	2	1	5	4	5	3	3	1	2	4	2	5	4	5	1	1	2	5	1	5	1	4	5	1	4	4	5	5	5	2
895	1	22	1	0	4	1	1	1	5	5	5	1	1	2	2	2	4	2	3	2	1	3	2	4	2	5	2	4	3	4	4	2	4	4	2	4	4	2	4	2	4	4	2	4	2	2	2	3	0
896	1	22	1	0	3	1	4	0	4	5	4	2	2	2	2	2	2	1	4	4	1	4	3	4	4	4	1	4	3	4	4	5	4	1	3	4	5	3	4	2	4	4	4	4	4	2	1	3	1
897	1	21	0	1	3	1	4	0	4	5	4	2	3	2	3	2	3	1	2	4	5	5	5	4	3	4	4	5	3	2	2	4	5	2	2	4	2	2	3	2	5	4	2	4	2	3	2	2	1
898	0	20	0	0	2	1	2	0	4	3	4	3	2	2	3	3	2	2	3	2	4	4	4	4	2	2	2	4	4	3	4	2	4	2	2	2	2	2	4	2	4	4	4	4	2	4	4	2	2
899	1	19	0	1	3	1	3	0	4	4	3	2	3	3	3	3	3	2	3	2	1	4	2	4	3	4	2	4	2	3	4	4	5	4	2	4	5	3	3	1	5	3	5	4	3	2	1	2	2
900	1	22	0	0	3	1	4	0	3	4	4	2	2	2	2	2	2	2	1	4	2	4	4	4	4	4	2	4	4	4	3	4	4	3	2	4	4	2	4	2	4	4	4	4	4	4	2	4	1
901	0	19	1	1	3	2	3	0	4	3	4	2	2	1	2	2	2	2	2	4	1	4	4	4	3	4	3	4	3	2	3	4	4	2	2	4	3	2	4	1	3	4	3	3	3	2	1	2	1
902	0	18	0	1	2	1	3	0	4	3	4	3	3	4	2	3	2	2	4	2	1	2	4	4	3	4	2	4	4	4	3	2	3	1	1	2	4	2	4	1	4	4	4	3	4	4	3	4	0
903	0	22	1	0	4	1	1	1	4	3	3	3	3	3	4	3	4	2	4	4	4	4	4	4	3	4	4	4	2	5	3	4	4	3	3	3	3	3	4	4	3	5	3	5	4	4	3	3	3
904	1	22	1	1	3	1	4	0	5	5	2	1	1	1	2	2	1	1	1	1	1	5	1	1	4	2	1	1	2	4	5	5	1	1	1	5	5	1	4	1	5	5	5	1	5	1	1	1	2
905	0	21	0	0	2	1	1	0	3	3	4	5	3	2	3	3	2	2	2	4	2	4	4	2	2	4	2	3	4	2	4	4	4	3	3	4	2	2	3	2	4	2	3	4	4	3	2	4	0
906	0	#NULL!	0	0	2	1	3	0	4	5	4	2	2	2	3	3	4	2	5	4	2	4	2	3	1	3	4	4	3	4	5	4	4	5	1	4	4	1	3	1	2	4	3	4	5	4	4	4	1
907	0	20	1	0	3	2	1	1	4	3	4	1	2	2	2	2	3	3	4	4	4	5	4	2	2	2	4	4	3	4	4	4	4	2	2	4	4	3	4	2	4	5	4	5	2	4	4	4	1
908	1	21	1	0	3	1	4	0	4	3	3	2	2	1	2	2	2	2	3	4	5	3	4	4	3	5	4	4	5	4	5	4	5	5	2	4	3	2	3	2	4	4	3	3	4	2	2	3	0
909	1	23	0	0	4	1	1	0	3	3	4	4	3	3	3	3	2	2	3	2	1	4	2	4	2	2	2	2	2	3	3	1	2	1	2	2	4	1	2	1	3	4	2	2	3	2	4	3	1
910	1	20	0	0	3	2	3	0	4	4	3	3	4	4	5	3	3	2	3	3	4	4	4	4	4	4	4	4	3	4	4	4	4	4	4	3	4	2	4	3	4	4	4	3	4	4	2	4	1
911	0	21	0	0	3	1	3	0	3	4	3	2	3	3	2	2	3	2	4	4	2	5	4	3	4	4	2	4	4	5	4	4	4	2	4	2	5	2	4	1	4	4	2	4	4	2	2	3	2
912	0	21	0	0	3	1	1	0	2	4	4	2	3	3	4	4	5	2	4	4	5	5	3	4	1	2	5	4	3	2	5	3	4	5	2	2	5	1	2	2	3	4	4	3	4	2	5	3	2
913	1	21	0	1	2	1	3	0	4	4	4	1	2	4	2	1	2	2	1	4	2	5	4	4	4	5	4	5	5	4	5	4	4	3	1	3	4	2	4	2	2	4	4	4	2	4	4	2	2
914	0	20	0	0	2	1	4	0	4	3	4	2	2	1	3	3	3	1	4	5	4	5	5	5	5	5	5	5	3	4	5	5	5	1	1	5	5	4	5	1	5	5	5	5	3	4	3	1	1
915	0	21	1	1	3	1	2	0	4	5	3	4	2	4	4	4	4	2	4	4	4	5	4	3	5	4	4	5	4	3	2	4	4	4	4	3	5	2	3	2	3	4	3	3	4	2	3	1	1
916	0	21	1	0	3	2	3	1	4	5	4	2	2	2	3	2	4	3	3	4	2	2	3	2	2	4	2	2	3	3	2	2	4	2	2	3	2	2	3	2	4	3	2	4	2	2	2	2	1
917	0	21	0	0	3	1	2	0	4	4	4	3	3	3	2	2	3	2	3	5	1	4	2	4	4	5	1	4	4	2	3	4	5	1	2	4	5	2	2	1	4	4	2	4	4	2	2	1	1
918	0	20	0	0	2	1	2	0	4	3	4	3	3	3	2	3	5	2	4	4	3	4	4	4	4	4	4	5	4	4	5	5	5	2	1	4	5	2	4	1	5	4	2	4	5	2	2	3	1
919	1	21	0	0	2	1	2	0	3	4	4	2	1	1	3	2	3	1	2	4	4	5	2	1	5	5	5	4	5	2	4	4	4	1	1	4	5	4	2	1	4	3	2	5	4	2	1	2	0
920	0	21	1	1	3	2	1	0	4	2	4	3	4	3	3	3	3	4	2	5	2	4	2	4	3	4	4	4	3	4	3	4	4	2	2	3	4	2	3	2	4	2	4	4	4	2	4	2	1
921	0	20	0	1	3	2	2	0	4	5	5	4	4	2	2	3	5	3	4	2	3	4	2	3	3	3	4	4	3	3	3	3	4	2	1	3	4	2	2	1	3	4	2	2	2	2	1	2	0
922	1	21	0	1	2	1	2	0	4	3	4	2	3	3	3	3	3	3	4	3	4	4	4	4	4	3	2	4	2	2	4	4	4	4	5	2	5	3	2	2	3	4	4	3	4	4	2	2	1
923	1	20	0	1	3	1	4	0	4	3	3	1	2	1	2	2	2	1	4	1	1	4	5	5	3	1	1	4	1	5	5	5	1	1	1	1	5	1	1	1	1	5	1	4	3	4	1	1	3
924	1	20	0	0	4	1	4	0	1	4	3	4	3	3	4	3	3	2	3	2	5	5	5	3	2	4	4	4	3	4	4	4	4	4	2	3	3	2	3	1	5	3	4	4	4	2	2	3	3
925	1	20	0	0	4	1	4	0	5	5	5	5	5	5	5	5	5	5	5	1	2	2	2	1	4	3	2	4	3	2	3	4	4	4	4	4	3	2	3	2	3	2	2	3	3	2	2	4	0
926	0	22	0	1	2	1	1	1	4	5	4	3	3	1	3	3	4	1	3	1	1	5	5	5	4	4	1	5	3	3	5	5	5	5	4	5	5	2	4	1	3	5	5	5	3	3	3	5	1
927	1	19	0	0	4	1	1	0	4	5	5	2	1	1	2	3	3	2	3	4	1	5	2	3	4	5	3	4	3	1	4	3	5	2	1	3	4	2	3	1	4	3	4	5	4	3	1	3	0
928	1	20	1	1	4	2	4	0	3	4	2	4	3	2	3	3	4	2	2	2	2	4	3	3	4	4	4	4	3	4	4	4	4	4	4	2	4	2	3	2	4	2	2	3	3	4	3	2	1
929	0	20	0	0	2	1	3	0	4	4	4	2	2	1	2	2	2	1	3	2	3	4	2	2	4	2	4	4	2	2	4	4	4	2	2	3	4	2	2	2	4	4	4	3	4	3	4	4	1
930	0	20	0	0	2	1	4	0	5	5	5	2	2	3	2	2	3	3	3	4	2	2	3	4	2	3	2	2	4	2	4	4	4	2	2	3	2	1	2	1	3	3	3	2	4	4	2	3	1
931	0	20	0	1	3	1	2	0	4	3	4	2	2	2	3	3	4	2	3	5	2	5	5	5	2	5	2	4	5	5	5	5	5	2	1	3	4	1	4	2	5	5	2	5	2	4	2	1	1
932	0	19	0	0	2	1	4	0	5	5	5	3	3	2	2	3	3	3	3	4	2	3	3	3	3	4	2	3	2	3	2	4	4	3	1	4	3	2	2	1	4	2	2	3	2	2	2	2	0
933	0	21	1	0	3	1	1	0	4	4	4	2	3	4	3	3	4	2	3	4	4	4	3	2	2	4	4	4	2	3	4	3	3	4	4	3	4	2	3	2	3	3	4	3	3	3	4	3	0
934	1	20	0	0	1	1	4	0	4	4	4	2	2	2	3	3	2	4	5	3	1	5	2	2	3	3	1	4	1	1	3	4	4	1	2	4	5	3	1	1	2	1	4	3	5	3	1	1	1
935	0	21	0	1	3	2	3	0	4	4	4	2	1	2	4	2	2	1	2	5	2	4	4	4	3	5	2	5	4	4	3	3	5	2	1	4	3	3	5	1	5	5	2	5	1	2	2	1	1
936	1	21	0	0	2	1	2	0	2	5	2	2	2	2	3	2	2	2	2	4	3	4	2	5	4	4	4	4	4	3	4	4	4	2	2	3	3	3	3	2	4	4	2	3	4	2	2	2	0
937	0	21	1	0	4	2	1	1	4	3	4	2	3	3	2	2	2	2	3	2	1	5	4	5	5	5	5	5	4	5	5	5	5	3	1	3	5	1	5	4	5	5	4	5	5	5	5	4	2
938	0	20	0	0	3	1	4	0	4	4	4	2	2	3	2	3	3	2	2	4	3	4	3	4	4	4	3	4	3	4	3	3	4	2	2	4	3	3	4	3	4	4	3	3	3	3	2	2	1
939	0	20	0	0	3	2	1	1	2	3	4	3	3	2	2	3	4	2	4	4	3	4	4	3	3	4	4	5	3	3	5	5	5	2	2	3	4	2	2	1	4	3	4	4	5	2	3	5	1
940	0	20	0	1	2	1	4	0	5	5	5	1	1	1	1	1	3	5	1	5	1	3	3	5	5	5	3	5	5	3	3	5	5	3	3	3	4	3	3	3	5	3	3	3	3	3	1	4	1
941	0	20	0	1	2	1	4	0	4	5	4	2	2	3	2	2	4	3	2	4	1	4	2	4	4	4	1	3	4	2	4	4	4	1	1	4	4	2	2	1	4	2	3	4	4	2	1	4	1
942	0	21	0	0	2	2	1	1	2	3	3	3	4	1	3	3	3	2	2	3	2	4	4	5	3	4	1	4	4	2	4	4	4	2	1	4	5	2	2	2	3	2	4	5	4	2	2	4	1
943	1	20	1	1	3	1	3	0	5	4	4	3	3	3	4	3	2	1	4	4	2	5	4	4	4	3	1	4	3	1	2	2	5	3	4	4	4	1	2	1	2	5	3	4	4	4	5	3	0
944	0	20	0	0	2	1	2	1	3	4	4	1	3	2	3	3	4	1	2	5	2	5	5	4	3	4	2	4	3	4	4	4	4	4	3	3	4	2	3	2	3	4	4	3	4	4	4	4	0
945	0	20	0	0	3	2	2	0	2	4	2	3	3	2	3	3	3	2	2	3	4	4	4	3	3	4	4	4	4	4	4	4	3	2	2	2	3	1	3	2	4	4	4	3	3	2	2	4	2
946	1	21	0	1	3	1	3	1	4	3	3	2	2	2	4	2	3	3	2	2	5	5	5	4	5	5	5	5	4	2	5	5	2	3	1	4	4	1	5	1	4	5	5	4	5	5	1	5	1
947	1	21	0	0	2	1	2	1	3	5	5	2	3	4	3	2	3	1	2	4	5	5	5	5	4	4	4	4	3	1	4	4	4	2	1	3	4	2	1	1	2	5	4	3	4	5	4	3	1
948	0	20	0	1	3	1	1	0	4	5	4	2	2	2	3	3	2	3	3	3	2	4	2	2	4	3	2	5	2	2	4	5	5	2	3	3	5	3	3	2	5	3	5	4	4	3	3	3	0
949	0	21	0	0	2	1	3	0	4	4	4	1	2	2	3	2	3	2	2	4	2	5	4	4	4	4	1	4	4	2	4	4	4	2	2	4	4	3	4	1	4	4	4	4	4	2	2	4	1
950	0	23	0	0	3	1	1	1	2	3	1	4	3	3	3	3	5	1	3	5	2	4	2	4	2	4	4	4	5	4	2	5	4	2	1	4	4	2	4	1	2	4	2	4	4	2	2	1	1
951	0	20	0	0	2	1	2	0	2	5	5	1	1	1	2	3	4	1	2	4	1	5	2	2	2	5	1	2	1	2	5	2	5	1	1	2	5	3	4	1	5	5	2	2	5	5	1	1	0
952	0	20	0	0	3	2	2	0	4	5	4	3	2	2	2	3	2	1	3	3	2	4	2	4	2	3	2	4	3	2	2	4	4	2	2	2	2	2	2	2	4	3	2	3	3	3	2	3	1
953	0	21	0	0	2	1	2	0	3	5	4	2	2	1	2	2	2	1	1	4	2	4	4	4	4	4	2	5	4	4	3	4	4	2	2	3	4	3	4	1	4	4	4	4	4	2	3	3	1
954	0	20	0	1	3	2	2	0	5	4	2	1	3	1	4	3	3	1	1	3	2	4	1	5	4	4	3	5	5	3	5	4	4	3	1	2	5	3	4	1	2	4	4	2	4	4	1	2	1
955	0	21	0	0	3	1	4	0	3	5	3	5	5	3	5	5	3	3	5	3	2	2	1	2	3	4	4	3	2	2	3	4	4	5	3	2	3	4	2	2	3	4	5	5	4	3	2	1	2
956	0	21	0	0	3	1	2	0	2	3	3	4	4	3	3	4	4	1	3	3	2	5	5	4	4	5	5	4	3	4	4	4	5	4	5	2	4	2	4	3	2	5	4	2	4	4	4	4	2
957	0	20	0	1	3	1	4	0	4	4	4	1	2	1	2	2	2	1	2	5	2	5	4	5	5	5	2	5	4	5	3	5	5	2	1	4	2	3	5	1	4	5	2	4	4	3	1	4	0
958	0	20	0	1	3	1	4	0	3	3	4	2	3	3	3	3	2	2	2	4	2	4	4	4	3	3	4	4	4	4	4	4	4	4	2	3	3	2	4	2	4	4	4	4	3	4	4	2	1
959	0	21	0	1	2	2	1	0	4	4	4	2	1	1	2	4	4	2	3	4	1	4	4	4	4	4	1	5	5	4	5	5	5	1	2	4	5	2	4	1	5	4	5	4	4	4	1	2	1
960	0	21	0	1	3	1	3	0	3	4	4	2	2	2	2	2	2	2	3	2	2	4	2	2	3	2	3	4	2	2	4	4	4	2	1	3	4	2	3	2	3	4	4	2	3	4	4	4	1
961	1	20	0	0	3	2	2	1	4	4	5	2	2	1	2	2	2	2	1	2	2	2	2	2	2	2	2	4	4	4	2	4	2	2	2	4	2	2	3	1	4	3	2	5	4	3	4	3	1
962	1	21	0	1	3	1	4	0	3	4	4	2	4	4	3	3	4	3	2	4	5	5	3	5	4	3	5	5	4	4	5	5	5	4	4	5	5	3	4	2	4	4	4	5	5	4	2	2	1
963	0	20	0	0	3	1	2	0	5	5	5	1	3	1	4	1	1	1	4	1	2	4	3	4	3	3	1	4	4	2	1	4	5	1	1	3	4	2	3	1	3	4	2	3	3	2	2	2	1
964	0	19	0	0	3	2	4	0	3	4	4	3	3	4	3	3	4	2	3	4	4	4	3	4	3	3	4	4	3	4	3	3	4	3	3	3	4	2	4	2	3	4	3	3	2	3	3	3	1
965	0	20	0	1	1	1	4	0	3	4	3	3	3	4	2	4	5	5	3	5	4	5	5	5	5	5	3	5	5	5	5	5	5	2	2	5	1	3	5	1	5	5	3	3	4	5	2	3	2
966	0	22	0	1	4	1	2	0	4	4	4	3	3	4	4	3	5	2	4	3	4	4	5	3	3	4	4	3	3	4	4	4	4	3	2	3	3	2	4	2	3	4	4	3	3	4	4	3	2
967	1	21	0	1	4	1	4	0	3	4	5	3	4	5	3	4	5	3	3	4	2	2	1	4	2	4	3	2	4	4	1	2	4	3	1	4	1	2	3	1	2	5	1	3	2	1	2	4	1
968	0	21	0	0	3	1	1	1	2	3	4	3	4	3	3	3	3	2	3	4	4	4	3	3	3	4	4	4	4	2	4	4	4	4	4	2	3	2	3	2	2	4	4	4	4	4	4	4	1
969	0	20	0	0	3	1	4	0	4	3	4	3	4	4	4	4	4	4	2	3	3	4	3	4	3	3	3	3	3	3	3	3	3	3	3	2	3	2	3	3	3	3	3	3	3	3	3	3	1
970	0	20	0	0	3	1	1	0	4	3	3	4	3	2	3	3	3	2	3	2	3	5	4	4	4	3	3	2	3	4	4	4	4	2	3	2	4	1	4	1	2	4	4	2	3	4	2	3	1
971	0	20	0	1	3	2	4	0	4	5	5	2	2	1	3	2	3	3	2	3	4	2	5	3	1	2	4	3	5	2	3	4	1	3	2	4	4	2	3	1	5	2	4	1	5	2	4	1	2
972	1	20	0	0	4	2	4	0	5	5	3	3	3	2	3	4	3	3	3	2	2	4	2	4	2	2	2	2	2	2	4	4	2	2	4	2	4	2	2	2	2	2	4	4	2	4	2	2	1
973	0	22	0	1	3	2	3	0	4	4	4	1	2	1	2	2	2	2	2	4	2	4	4	4	4	4	2	4	4	4	4	4	4	3	2	3	4	2	4	2	4	4	3	4	4	2	4	4	1
974	0	21	0	0	4	1	1	1	5	5	5	3	2	3	3	3	4	3	3	3	1	3	1	4	3	3	1	3	4	3	3	3	4	1	1	3	3	1	3	1	2	4	1	3	3	3	1	2	1
975	1	20	0	1	4	1	2	0	3	4	4	2	4	4	4	1	2	2	2	3	2	3	2	3	4	3	3	4	3	4	2	3	3	4	2	4	3	4	3	3	4	4	2	3	4	3	2	3	0
976	1	21	0	1	3	2	4	0	4	5	4	2	1	3	2	2	2	1	2	2	2	5	5	5	3	3	4	4	4	2	5	5	4	4	2	4	4	3	5	2	3	5	2	3	4	4	1	5	0
977	0	20	0	1	3	2	3	0	4	3	5	1	1	1	2	2	2	1	3	4	1	5	1	2	3	4	1	5	3	5	4	5	5	1	1	3	5	5	5	1	3	5	5	4	3	5	1	2	0
978	0	20	0	1	1	1	3	0	4	3	3	3	2	3	1	2	2	1	2	2	4	5	2	4	4	2	4	5	2	2	5	3	4	1	1	4	5	1	2	2	3	2	5	4	4	2	2	4	0
979	0	22	0	0	3	1	2	0	3	4	4	3	3	3	4	3	5	1	3	4	3	5	4	3	2	3	4	3	3	4	4	3	3	2	2	1	3	1	4	2	3	5	3	2	4	4	2	4	1
980	0	21	0	1	2	1	2	0	4	4	5	2	1	2	2	2	2	3	2	4	1	2	2	3	2	4	1	4	4	3	4	4	5	2	1	3	3	2	2	1	4	4	2	4	4	1	2	3	1
981	0	19	0	0	3	2	2	0	4	5	3	2	2	3	3	2	5	3	2	4	4	4	4	4	4	4	5	4	4	5	4	4	4	4	2	4	3	2	4	2	4	4	3	4	4	4	2	4	0
982	0	20	0	0	3	1	4	0	4	5	4	2	2	1	1	2	2	1	1	3	1	5	4	4	2	4	1	4	4	3	4	4	4	1	1	3	3	2	2	1	4	5	3	3	4	3	1	3	1
983	0	21	0	0	4	1	4	0	3	4	3	4	3	4	5	3	4	2	3	3	3	5	4	4	1	1	1	1	2	3	4	2	3	3	3	3	3	3	4	2	4	3	2	2	4	2	4	2	3
984	0	20	0	1	3	1	3	0	4	4	4	2	2	2	2	1	2	2	3	2	2	3	4	2	3	2	2	4	2	4	3	3	2	3	3	2	3	2	2	2	4	4	3	2	3	2	3	4	2
985	0	21	0	1	3	1	2	0	4	3	4	4	4	3	3	4	5	2	3	3	3	4	4	4	3	3	3	3	3	4	4	4	3	2	3	3	4	2	3	3	2	4	3	2	4	3	4	4	1
986	1	20	0	0	4	1	3	0	5	5	4	3	3	3	3	2	2	2	3	2	2	3	2	3	3	3	3	3	3	3	3	3	3	3	3	3	3	3	3	3	3	3	3	3	3	3	3	3	0
987	1	21	1	0	3	1	2	0	4	4	4	2	2	2	3	3	2	4	3	1	2	4	2	3	2	4	2	2	2	3	2	2	5	3	3	4	3	3	4	3	5	4	2	5	2	4	3	1	1
988	1	19	0	1	4	1	2	0	3	3	3	3	2	2	4	3	4	3	2	2	2	5	4	3	2	3	2	4	2	2	5	5	5	2	3	1	5	2	5	2	5	2	4	4	3	2	2	2	1
989	0	19	0	0	3	1	3	0	2	3	3	2	2	4	3	3	3	2	2	4	2	4	3	3	2	4	3	4	4	4	4	5	5	3	3	4	4	2	4	3	3	2	2	2	4	3	2	3	0
990	0	20	0	0	2	1	4	0	4	3	4	2	2	2	2	3	2	1	2	3	2	4	4	4	2	5	3	4	4	2	3	5	4	2	2	2	3	2	4	2	4	5	3	4	5	4	3	4	1
991	0	21	0	0	1	1	1	0	4	4	3	2	3	2	2	2	4	2	3	4	2	4	2	4	3	4	3	4	4	3	4	4	4	3	3	4	3	2	4	2	4	3	3	4	3	2	3	3	1
992	1	20	0	1	3	1	3	0	4	5	5	2	1	1	2	2	1	1	2	4	2	4	2	2	4	4	2	4	4	2	4	4	5	1	1	3	4	1	1	1	4	2	4	4	4	2	1	3	0
993	1	20	0	0	4	1	4	0	4	5	4	2	2	1	2	2	3	1	3	2	4	5	5	5	4	4	2	4	3	4	5	5	2	2	2	1	4	2	4	1	2	4	4	3	4	5	1	4	0
994	0	21	0	0	2	1	3	0	3	5	3	5	2	3	2	2	3	1	1	4	1	1	3	4	4	3	1	5	5	3	3	5	5	1	1	3	2	1	3	1	3	3	1	3	5	3	1	3	2
995	1	20	0	0	4	1	4	0	3	4	4	3	4	3	4	2	4	4	4	1	1	1	1	1	1	2	1	4	1	4	1	1	1	1	4	1	3	1	1	3	1	4	1	1	1	4	1	1	1
996	1	22	0	1	3	2	2	0	5	4	4	3	3	2	3	3	3	2	4	1	2	4	4	4	2	4	1	3	2	2	3	4	4	1	2	3	3	2	3	1	4	4	3	3	3	2	2	4	0
997	1	21	0	0	4	1	4	0	5	5	5	3	3	3	3	3	3	2	4	3	2	5	3	4	1	3	2	5	1	4	5	1	4	2	2	2	4	2	2	2	4	4	2	4	2	3	4	2	0
998	0	22	0	1	3	1	4	0	4	2	2	3	2	4	3	3	5	2	3	4	2	4	5	3	4	4	5	4	3	4	3	4	4	2	5	3	4	2	4	2	4	4	3	4	3	5	4	2	1
999	0	21	0	0	2	1	1	1	1	3	3	3	4	2	3	3	3	1	2	4	1	5	5	4	5	5	1	5	5	5	5	5	5	1	1	2	5	1	4	1	5	5	1	5	5	5	4	5	3
1000	0	21	0	1	3	1	4	0	4	3	4	4	2	2	3	2	3	3	2	3	4	5	2	5	4	5	4	5	3	4	5	4	3	2	1	2	2	5	4	1	4	4	5	5	5	2	2	2	0
1001	1	20	0	1	2	1	4	0	1	1	1	3	2	4	5	3	1	1	3	2	2	5	4	4	5	5	5	5	4	4	5	5	2	3	3	2	5	3	5	2	4	5	5	4	5	5	3	5	3
1002	0	21	0	0	2	1	3	0	4	4	4	3	3	2	3	3	4	2	3	3	1	5	3	4	4	3	1	5	3	2	5	5	4	2	2	3	5	2	3	1	3	4	4	2	5	2	3	4	1
1003	1	24	0	1	3	1	4	0	3	5	4	2	2	1	3	2	4	2	2	3	1	2	4	4	4	3	1	5	1	1	4	5	2	1	1	2	4	2	2	1	2	5	3	4	3	4	1	4	0
1004	1	22	0	0	2	1	2	1	4	3	4	2	3	2	4	2	3	2	4	5	1	5	3	3	2	4	1	4	4	2	5	4	5	2	3	3	3	3	4	1	4	4	4	4	3	3	3	1	0
1005	0	20	0	0	3	1	2	0	4	4	3	2	2	1	4	2	5	3	2	4	3	4	2	3	2	3	4	4	3	2	4	4	5	3	3	4	3	2	3	1	4	5	1	3	4	1	1	1	0
1006	0	20	0	0	3	1	3	0	5	5	4	2	1	1	2	2	3	2	2	4	2	5	2	4	2	4	1	5	3	3	5	5	5	4	5	3	5	3	3	1	5	5	4	5	5	5	5	3	1
1007	0	20	0	0	3	1	2	0	4	3	3	2	3	1	4	1	4	1	3	2	1	5	4	4	4	4	1	5	4	4	1	3	4	1	1	3	1	2	2	1	5	4	1	4	2	4	2	2	1
1008	1	21	0	1	2	1	2	1	4	5	4	3	3	4	5	3	3	2	3	4	2	4	4	5	3	4	2	3	3	4	3	4	4	3	1	4	3	2	4	2	4	4	4	4	3	3	3	2	2
1009	0	20	0	0	3	1	4	0	4	4	3	2	3	2	3	3	3	1	1	4	1	5	4	4	4	4	4	4	3	3	5	5	5	3	2	4	5	1	4	1	4	4	5	4	5	3	1	5	1
1010	0	20	0	0	3	2	1	0	4	4	3	2	2	1	2	2	1	1	1	5	1	4	4	4	4	4	1	4	4	3	2	5	5	1	2	4	3	3	4	2	4	4	3	4	3	2	2	2	1
1011	0	21	0	1	3	1	3	0	4	4	4	2	2	2	4	2	2	1	1	2	3	5	4	4	4	3	2	5	4	4	4	4	4	3	4	2	4	2	3	2	4	5	4	4	5	4	3	3	1
1012	0	20	0	0	3	2	3	1	3	4	3	2	2	5	1	2	3	2	2	3	2	4	2	4	3	4	2	4	4	5	2	4	4	2	1	4	4	2	4	4	5	4	4	4	5	3	3	5	1
1013	1	20	0	1	3	1	3	0	3	4	3	2	3	2	3	1	3	2	3	3	2	4	4	4	3	3	4	5	3	4	5	4	4	2	3	4	4	3	3	3	4	4	4	4	4	3	4	3	2
1014	0	20	0	0	4	1	2	0	3	3	3	3	2	2	3	2	2	2	3	4	5	4	2	4	3	4	4	5	3	4	4	4	4	4	3	3	4	2	2	1	4	4	3	3	4	4	3	3	2
1015	0	20	0	0	4	1	2	0	3	3	3	3	2	2	3	2	2	2	3	4	5	4	2	4	3	4	4	5	3	4	4	4	4	4	3	3	4	2	2	1	4	4	3	3	4	4	3	3	2
[truncated: 19 more columns]
